# Supplementary material for: cis-Dichlorido(1,3-dimesitylimidazolidin-2-yl­idene)(2-formyl­benzyl­idene-κ2 C,O)ruthenium diethyl ether solvate
Source: Acta Crystallogr Sect E Struct Rep Online. 2010 Jan 13;66(Pt 2):m154–5. doi: 10.1107/S1600536810000826 (PMC2979747; doi:10.1107/S1600536810000826)
Supplement: Supplementary file 1 [file e-66-0m154-sup1.cif]

##############################################################################
###                                                                        ###
###        Electronic paper (Acta Crystallographica Section E)             ###
###                                                                        ###
##############################################################################
#                                                                            #
# This CIF contains the data in a paper accepted for publication in Acta     #
# Crystallographica Section E. It conforms to the requirements of Notes      #
# for Authors for Section E, and has been peer reviewed under the auspices   #
# of the IUCr Commission on Journals.                                        #
#                                                                            #
# Full details of the Crystallographic Information File format               #
# are given in the paper "The Crystallographic Information File (CIF):       #
# a New Standard Archive File for Crystallography" by S. R. Hall, F. H.      #
# Allen and I. D. Brown [Acta Cryst. (1991), A47, 655-685].                  #
#                                                                            #
# The current version of the core CIF dictionary is obtainable from          #
# ftp://ftp.iucr.org/pub/cif_core.dic. The current version number is 2.4.    #
#                                                                            #
# Software is freely available for graphical display of the structure(s) in  #
# this CIF.  For information consult the CIF home page http://www.iucr.org/  #
# cif/home.html                                                              #
#                                                                            #
# This file may be used for bona fide research purposes within the           #
# scientific community so long as proper attribution is given to the journal # 
# article from which it was obtained.                                        #
#                                                                            #
##############################################################################
                                             
data_global
_audit_creation_method     SHELXL-97
_journal_date_recd_electronic     2010-01-04
_journal_date_accepted     2010-01-07
_journal_name_full     'Acta Crystallographica, Section E'
_journal_year     2010
_journal_volume     66
_journal_issue      2
_journal_page_first     m154
_journal_page_last     m155
_journal_paper_category     QM
_journal_coeditor_code     BT5164
_publ_contact_author_name     'Dr. Kurt Mereiter'
_publ_contact_author_address
;
Institute of Chemical Technologies and Analytics
Vienna University of Technology
Getreidemarkt 9/164SC
A-1060 Vienna
Austria
;
_publ_contact_author_email     kurt.mereiter@tuwien.ac.at
_publ_contact_author_fax     '43 1 58801 17199'
_publ_contact_author_phone     '43 1 58801 17111'
_publ_section_title
;\
<i>cis</i>-Dichlorido(1,3-dimesitylimidazolidin-2-ylidene)(2-\
formylbenzylidene-\k^2^<i>C</i>,<i>O</i>)ruthenium diethyl ether solvate
;
loop_
    _publ_author_name
    _publ_author_footnote
    _publ_author_address
    'Slugovc, Christian' .
;
Institute for Chemistry and Technology of Materials (ICTM)
Graz University of Technology
Stremayrgasse 16
A-8010 Graz
Austria
;
    'Perner, Bernhard' .
;
Institute for Chemistry and Technology of Materials (ICTM)
Graz University of Technology
Stremayrgasse 16
A-8010 Graz
Austria
;
    'Stelzer, Franz' .
;
Institute for Chemistry and Technology of Materials (ICTM)
Graz University of Technology
Stremayrgasse 16
A-8010 Graz
Austria
;
    'Mereiter, Kurt' .
;
Institute of Chemical Technologies and Analytics
Vienna University of Technology
Getreidemarkt 9/164SC
A-1060 Vienna
Austria
;
_publ_section_synopsis     .
data_I
_audit_creation_method     SHELXL-97
_chemical_name_systematic
;
<i>cis</i>-Dichlorido(1,3-dimesitylimidazolidin-2-ylidene)(2-
formylbenzylidene-\k^2^<i>C</i>,<i>O</i>)ruthenium
;
_chemical_name_common     '932 [RuCl2(=CH-Ph-CH=O)(H2Im-Mes2)].Et2O'
_chemical_formula_moiety     'C29 H32 Cl2 N2 O Ru, C4 H10 O'
_chemical_formula_sum     'C33 H42 Cl2 N2 O2 Ru'
_chemical_formula_iupac     '[Ru Cl2 (C8 H6 O) (C21 H26 N2)], C4 H10 O'
_chemical_formula_weight     670.66
_chemical_melting_point     ?
_symmetry_cell_setting     tetragonal
_symmetry_space_group_name_H-M     'P -4 c 2'
loop_
    _symmetry_equiv_pos_as_xyz
    'x, y, z'
    '-x, -y, z'
    'y, -x, -z'
    '-y, x, -z'
    'x, -y, z+1/2'
    '-x, y, z+1/2'
    'y, x, -z+1/2'
    '-y, -x, -z+1/2'
_cell_length_a     19.8603(4)
_cell_length_b     19.8603(4)
_cell_length_c     15.6582(7)
_cell_angle_alpha     90.00
_cell_angle_beta     90.00
_cell_angle_gamma     90.00
_cell_volume     6176.1(3)
_cell_formula_units_Z     8
_cell_measurement_reflns_used     8875
_cell_measurement_theta_min     2.29
_cell_measurement_theta_max     29.57
_cell_measurement_temperature     100(2)
_exptl_crystal_description     prism
_exptl_crystal_colour     green
_exptl_crystal_size_max     0.43
_exptl_crystal_size_mid     0.25
_exptl_crystal_size_min     0.22
_exptl_crystal_density_diffrn     1.443
_exptl_crystal_density_meas     ?
_exptl_crystal_density_method     'not measured'
_exptl_crystal_F_000     2784
_exptl_absorpt_coefficient_mu     0.713
_exptl_absorpt_correction_type     multi-scan
_exptl_absorpt_process_details     '(SADABS; Bruker, 2003)'
_exptl_absorpt_correction_T_min     0.78
_exptl_absorpt_correction_T_max     0.86
_exptl_special_details
;
;
_diffrn_ambient_temperature     100(2)
_diffrn_radiation_type     MoK\a
_diffrn_radiation_wavelength     0.71073
_diffrn_radiation_source     'normal-focus sealed tube'
_diffrn_radiation_monochromator     graphite
_diffrn_measurement_device_type     'Bruker SMART APEX CCD'
_diffrn_measurement_method     '\f and \w scans'
_diffrn_reflns_number     90504
_diffrn_reflns_av_R_equivalents     0.0575
_diffrn_reflns_av_sigmaI/netI     0.0307
_diffrn_reflns_theta_min     2.60
_diffrn_reflns_theta_max     30.04
_diffrn_reflns_theta_full     30.04
_diffrn_measured_fraction_theta_max     0.992
_diffrn_measured_fraction_theta_full     0.992
_diffrn_reflns_limit_h_min     -27
_diffrn_reflns_limit_h_max     27
_diffrn_reflns_limit_k_min     -27
_diffrn_reflns_limit_k_max     27
_diffrn_reflns_limit_l_min     -21
_diffrn_reflns_limit_l_max     21
_diffrn_standards_decay_%     0
_refine_special_details
;
Refinement of <i>F</i>^2^ against ALL reflections. The weighted <i>R</i>-factor
<i>wR</i> and goodness of fit <i>S</i> are based on <i>F</i>^2^, conventional
<i>R</i>-factors <i>R</i> are based on <i>F</i>, with <i>F</i> set to zero for
negative <i>F</i>^2^. The threshold expression of <i>F</i>^2^ >
\s(<i>F</i>^2^) is used only for calculating <i>R</i>-factors(gt) <i>etc</i>.
and is not relevant to the choice of reflections for refinement.
<i>R</i>-factors based on <i>F</i>^2^ are statistically about twice as large
as those based on <i>F</i>, and <i>R</i>- factors based on ALL data will be
even larger.
;
_reflns_number_total     8992
_reflns_number_gt     7306
_reflns_threshold_expression     I>2\s(I)
_refine_ls_structure_factor_coef     Fsqd
_refine_ls_matrix_type     full
_refine_ls_R_factor_all     0.0455
_refine_ls_R_factor_gt     0.0288
_refine_ls_wR_factor_gt     0.0615
_refine_ls_wR_factor_ref     0.0668
_refine_ls_goodness_of_fit_ref     1.007
_refine_ls_restrained_S_all     1.007
_refine_ls_number_reflns     8992
_refine_ls_number_parameters     322
_refine_ls_number_restraints     0
_refine_ls_hydrogen_treatment     constr
_refine_ls_weighting_scheme     calc
_refine_ls_weighting_details
         'calc w=1/[\s^2^(Fo^2^)+(0.0309P)^2^+1.9302P] where P=(Fo^2^+2Fc^2^)/3'
_atom_sites_solution_hydrogens     geom
_atom_sites_solution_primary     direct
_atom_sites_solution_secondary     difmap
_refine_ls_shift/su_max     0.001
_refine_ls_shift/su_mean     0.000
_refine_diff_density_max     0.422
_refine_diff_density_min     -0.311
_refine_ls_extinction_method     none
_refine_ls_extinction_coef     ?
_refine_ls_abs_structure_details     'Flack (1983), 4175 Friedel pairs'
_refine_ls_abs_structure_Flack     -0.02(2)
loop_
    _atom_type_symbol
    _atom_type_description
    _atom_type_scat_dispersion_real
    _atom_type_scat_dispersion_imag
    _atom_type_scat_source
    'C' 'C' 0.0033 0.0016
                         'International Tables Vol C Tables 4.2.6.8 and 6.1.1.4'
    'H' 'H' 0.0000 0.0000
                         'International Tables Vol C Tables 4.2.6.8 and 6.1.1.4'
    'N' 'N' 0.0061 0.0033
                         'International Tables Vol C Tables 4.2.6.8 and 6.1.1.4'
    'O' 'O' 0.0106 0.0060
                         'International Tables Vol C Tables 4.2.6.8 and 6.1.1.4'
    'Cl' 'Cl' 0.1484 0.1585
                         'International Tables Vol C Tables 4.2.6.8 and 6.1.1.4'
    'Ru' 'Ru' -1.2594 0.8363
                         'International Tables Vol C Tables 4.2.6.8 and 6.1.1.4'
_computing_data_collection     'SMART (Bruker, 2003)'
_computing_cell_refinement     'SAINT (Bruker, 2003)'
_computing_data_reduction     'SAINT, SADABS and XPREP (Bruker, 2003)'
_computing_structure_solution     'SHELXS97 (Sheldrick, 2008)'
_computing_structure_refinement
;
SHELXL97 (Sheldrick, 2008) and PLATON (Spek, 2009)
;
_computing_molecular_graphics
;
SHELXTL (Sheldrick, 2008) and Mercury (Macrae <i>et al.</i>,
2006)
;
_computing_publication_material
;
SHELXL97 (Sheldrick, 2008), enCIFer (Allen <i>et al.</i>,
2004), PLATON (Spek, 2009)
and publCIF (Westrip, 2010)
;
loop_
    _atom_site_type_symbol
    _atom_site_label
    _atom_site_fract_x
    _atom_site_fract_y
    _atom_site_fract_z
    _atom_site_U_iso_or_equiv
    _atom_site_adp_type
    _atom_site_calc_flag
    _atom_site_refinement_flags
    _atom_site_occupancy
    _atom_site_disorder_assembly
    _atom_site_disorder_group
    Ru Ru 0.163541(9) 0.497964(9) 0.046582(10) 0.02129(4) Uani d . 1 . .
    Cl Cl1 0.27041(3) 0.53239(3) -0.00175(4) 0.02852(11) Uani d . 1 . .
    Cl Cl2 0.11254(3) 0.57173(3) -0.05230(4) 0.03066(12) Uani d . 1 . .
    C C11 0.20523(12) 0.48129(11) 0.16118(14) 0.0236(5) Uani d . 1 . .
    N N12 0.23047(10) 0.42655(10) 0.19933(12) 0.0262(4) Uani d . 1 . .
    C C13 0.25911(14) 0.44070(13) 0.28464(16) 0.0346(6) Uani d . 1 . .
    H H13A 0.3083 0.4328 0.2854 0.042 Uiso calc R 1 . .
    H H13B 0.2376 0.4125 0.3291 0.042 Uiso calc R 1 . .
    C C14 0.24273(15) 0.51526(12) 0.29779(18) 0.0345(6) Uani d . 1 . .
    H H14A 0.2094 0.5216 0.3442 0.041 Uiso calc R 1 . .
    H H14B 0.2838 0.5415 0.3111 0.041 Uiso calc R 1 . .
    N N15 0.21431(10) 0.53461(9) 0.21391(12) 0.0262(4) Uani d . 1 . .
    C C21 0.23113(12) 0.35894(11) 0.16561(14) 0.0253(5) Uani d . 1 . .
    C C22 0.17748(12) 0.31643(12) 0.18503(14) 0.0269(5) Uani d . 1 . .
    C C23 0.17985(12) 0.25113(12) 0.15293(15) 0.0288(5) Uani d . 1 . .
    H H23 0.1435 0.2214 0.1646 0.035 Uiso calc R 1 . .
    C C24 0.23375(13) 0.22794(12) 0.10419(16) 0.0302(5) Uani d . 1 . .
    C C25 0.28701(12) 0.27169(12) 0.08777(16) 0.0296(5) Uani d . 1 . .
    H H25 0.3243 0.2562 0.0553 0.035 Uiso calc R 1 . .
    C C26 0.28676(12) 0.33789(12) 0.11807(15) 0.0285(5) Uani d . 1 . .
    C C27 0.11903(14) 0.33958(13) 0.23832(17) 0.0348(6) Uani d . 1 . .
    H H27A 0.1354 0.3547 0.2941 0.052 Uiso calc R 1 . .
    H H27B 0.0874 0.3022 0.2462 0.052 Uiso calc R 1 . .
    H H27C 0.0962 0.3769 0.2094 0.052 Uiso calc R 1 . .
    C C28 0.23392(14) 0.15699(12) 0.06930(18) 0.0359(6) Uani d . 1 . .
    H H28A 0.2786 0.1464 0.0464 0.054 Uiso calc R 1 . .
    H H28B 0.2004 0.1532 0.0237 0.054 Uiso calc R 1 . .
    H H28C 0.2229 0.1253 0.1152 0.054 Uiso calc R 1 . .
    C C29 0.34414(13) 0.38489(13) 0.09885(18) 0.0350(6) Uani d . 1 . .
    H H29A 0.3799 0.3602 0.0691 0.052 Uiso calc R 1 . .
    H H29B 0.3619 0.4033 0.1524 0.052 Uiso calc R 1 . .
    H H29C 0.3281 0.4218 0.0626 0.052 Uiso calc R 1 . .
    C C31 0.18137(13) 0.59830(11) 0.20283(15) 0.0275(5) Uani d . 1 . .
    C C32 0.11424(13) 0.60492(12) 0.22833(15) 0.0303(5) Uani d . 1 . .
    C C33 0.08306(13) 0.66723(13) 0.21854(17) 0.0339(6) Uani d . 1 . .
    H H33 0.0371 0.6719 0.2344 0.041 Uiso calc R 1 . .
    C C34 0.11702(15) 0.72254(13) 0.18645(17) 0.0355(6) Uani d . 1 . .
    C C35 0.18389(14) 0.71537(13) 0.16534(17) 0.0361(6) Uani d . 1 . .
    H H35 0.2076 0.7535 0.1447 0.043 Uiso calc R 1 . .
    C C36 0.21842(14) 0.65417(13) 0.17305(16) 0.0317(5) Uani d . 1 . .
    C C37 0.07556(14) 0.54747(13) 0.26922(17) 0.0359(6) Uani d . 1 . .
    H H37A 0.0719 0.5101 0.2286 0.054 Uiso calc R 1 . .
    H H37B 0.0304 0.5630 0.2849 0.054 Uiso calc R 1 . .
    H H37C 0.0994 0.5322 0.3205 0.054 Uiso calc R 1 . .
    C C38 0.08123(17) 0.78913(15) 0.1766(2) 0.0498(8) Uani d . 1 . .
    H H38A 0.1139 0.8259 0.1818 0.075 Uiso calc R 1 . .
    H H38B 0.0470 0.7936 0.2213 0.075 Uiso calc R 1 . .
    H H38C 0.0596 0.7911 0.1204 0.075 Uiso calc R 1 . .
    C C39 0.29151(14) 0.64977(14) 0.15142(18) 0.0384(6) Uani d . 1 . .
    H H39A 0.3106 0.6089 0.1767 0.058 Uiso calc R 1 . .
    H H39B 0.3150 0.6893 0.1741 0.058 Uiso calc R 1 . .
    H H39C 0.2969 0.6482 0.0892 0.058 Uiso calc R 1 . .
    C C41 0.17781(11) 0.41460(11) 0.00063(15) 0.0247(4) Uani d . 1 . .
    H H41 0.2229 0.4046 -0.0152 0.030 Uiso calc R 1 . .
    C C42 0.12846(11) 0.36162(11) -0.01471(14) 0.0237(4) Uani d . 1 . .
    C C43 0.14811(12) 0.30477(12) -0.06108(16) 0.0291(5) Uani d . 1 . .
    H H43 0.1929 0.3017 -0.0820 0.035 Uiso calc R 1 . .
    C C44 0.10326(13) 0.25294(13) -0.07703(17) 0.0349(6) Uani d . 1 . .
    H H44 0.1178 0.2150 -0.1091 0.042 Uiso calc R 1 . .
    C C45 0.03799(13) 0.25513(12) -0.0475(2) 0.0382(6) Uani d . 1 . .
    H H45 0.0079 0.2189 -0.0584 0.046 Uiso calc R 1 . .
    C C46 0.01669(12) 0.31127(12) -0.00132(19) 0.0329(5) Uani d . 1 . .
    H H46 -0.0283 0.3135 0.0191 0.039 Uiso calc R 1 . .
    C C47 0.06097(12) 0.36413(11) 0.01500(15) 0.0254(5) Uani d . 1 . .
    C C48 0.03578(12) 0.42013(11) 0.06446(14) 0.0256(5) Uani d . 1 . .
    H H48 -0.0097 0.4179 0.0830 0.031 Uiso calc R 1 . .
    O O49 0.06864(8) 0.47089(8) 0.08469(10) 0.0247(3) Uani d . 1 . .
loop_
    _atom_site_aniso_label
    _atom_site_aniso_U_11
    _atom_site_aniso_U_22
    _atom_site_aniso_U_33
    _atom_site_aniso_U_12
    _atom_site_aniso_U_13
    _atom_site_aniso_U_23
    Ru 0.02463(9) 0.01835(8) 0.02089(6) 0.00016(7) -0.00329(7) 0.00037(7)
    Cl1 0.0282(3) 0.0274(3) 0.0299(3) -0.0055(2) -0.0025(2) 0.0014(2)
    Cl2 0.0356(3) 0.0285(3) 0.0279(2) 0.0077(2) -0.0004(2) 0.0049(2)
    C11 0.0246(11) 0.0228(10) 0.0234(11) -0.0010(8) -0.0020(8) 0.0002(8)
    N12 0.0320(10) 0.0237(10) 0.0230(8) 0.0054(8) -0.0083(8) -0.0013(8)
    C13 0.0451(15) 0.0300(13) 0.0288(13) 0.0075(11) -0.0136(11) -0.0045(10)
    C14 0.0486(16) 0.0283(14) 0.0265(11) 0.0037(10) -0.0150(12) -0.0027(11)
    N15 0.0354(11) 0.0215(10) 0.0218(9) -0.0018(8) -0.0085(8) -0.0018(7)
    C21 0.0306(12) 0.0206(11) 0.0248(11) 0.0079(9) -0.0075(9) -0.0015(9)
    C22 0.0309(12) 0.0255(11) 0.0243(11) 0.0063(10) -0.0056(9) 0.0027(9)
    C23 0.0302(12) 0.0252(12) 0.0309(12) 0.0012(10) -0.0049(10) 0.0026(9)
    C24 0.0339(13) 0.0264(12) 0.0301(12) 0.0075(10) -0.0114(10) -0.0025(10)
    C25 0.0271(12) 0.0280(12) 0.0336(13) 0.0081(10) -0.0057(10) -0.0046(10)
    C26 0.0256(12) 0.0297(12) 0.0304(12) 0.0064(9) -0.0070(9) 0.0008(10)
    C27 0.0401(15) 0.0304(14) 0.0341(13) 0.0037(11) 0.0033(11) 0.0010(10)
    C28 0.0401(15) 0.0213(12) 0.0463(15) 0.0069(10) -0.0076(12) -0.0069(10)
    C29 0.0273(13) 0.0310(13) 0.0466(15) 0.0039(10) -0.0056(11) -0.0010(12)
    C31 0.0368(13) 0.0207(10) 0.0251(10) -0.0017(9) -0.0081(10) -0.0005(9)
    C32 0.0367(14) 0.0260(12) 0.0282(12) -0.0048(10) -0.0084(10) -0.0026(9)
    C33 0.0305(13) 0.0312(13) 0.0400(15) 0.0000(10) -0.0047(11) -0.0042(11)
    C34 0.0450(16) 0.0234(12) 0.0381(14) 0.0018(11) -0.0060(12) -0.0022(10)
    C35 0.0461(16) 0.0215(12) 0.0406(14) -0.0065(11) -0.0035(12) 0.0008(10)
    C36 0.0393(14) 0.0267(12) 0.0290(12) -0.0050(11) -0.0072(11) -0.0034(10)
    C37 0.0401(15) 0.0320(14) 0.0356(13) -0.0036(12) 0.0013(11) -0.0002(11)
    C38 0.0548(19) 0.0303(15) 0.064(2) 0.0097(13) 0.0022(16) 0.0049(14)
    C39 0.0403(15) 0.0334(14) 0.0416(14) -0.0077(11) -0.0017(12) -0.0058(11)
    C41 0.0244(10) 0.0235(10) 0.0261(11) 0.0015(8) -0.0037(9) 0.0015(9)
    C42 0.0253(11) 0.0220(10) 0.0238(10) -0.0001(9) -0.0036(8) 0.0035(8)
    C43 0.0281(11) 0.0271(12) 0.0320(12) 0.0035(9) -0.0020(10) -0.0044(10)
    C44 0.0342(14) 0.0253(12) 0.0453(14) 0.0042(10) -0.0057(11) -0.0082(10)
    C45 0.0324(13) 0.0256(12) 0.0566(16) -0.0024(10) -0.0102(14) -0.0079(12)
    C46 0.0271(12) 0.0255(12) 0.0461(13) -0.0006(9) -0.0040(11) -0.0006(11)
    C47 0.0272(11) 0.0201(10) 0.0289(11) 0.0025(8) -0.0027(9) 0.0024(9)
    C48 0.0240(11) 0.0246(11) 0.0282(12) 0.0025(9) 0.0000(9) 0.0016(9)
    O49 0.0252(8) 0.0219(8) 0.0271(8) 0.0016(6) -0.0018(6) 0.0005(6)
_geom_special_details
;
All e.s.d.'s (except the e.s.d. in the dihedral angle between two l.s. planes)
are estimated using the full covariance matrix. The cell e.s.d.'s are taken
into account individually in the estimation of e.s.d.'s in distances, angles
and torsion angles; correlations between e.s.d.'s in cell parameters are only
used when they are defined by crystal symmetry. An approximate (isotropic)
treatment of cell e.s.d.'s is used for estimating e.s.d.'s involving l.s.
planes.
;
loop_
    _geom_bond_atom_site_label_1
    _geom_bond_atom_site_label_2
    _geom_bond_site_symmetry_2
    _geom_bond_distance
    _geom_bond_publ_flag
    Ru C41 . 1.827(2) ?
    Ru C11 . 2.004(2) ?
    Ru O49 . 2.0487(16) ?
    Ru Cl1 . 2.3548(6) ?
    Ru Cl2 . 2.3600(6) ?
    C11 N12 . 1.338(3) ?
    C11 N15 . 1.355(3) ?
    N12 C21 . 1.443(3) ?
    N12 C13 . 1.479(3) ?
    C13 C14 . 1.530(3) ?
    C13 H13A . 0.9900 ?
    C13 H13B . 0.9900 ?
    C14 N15 . 1.480(3) ?
    C14 H14A . 0.9900 ?
    C14 H14B . 0.9900 ?
    N15 C31 . 1.435(3) ?
    C21 C22 . 1.393(3) ?
    C21 C26 . 1.396(3) ?
    C22 C23 . 1.392(3) ?
    C22 C27 . 1.502(3) ?
    C23 C24 . 1.393(3) ?
    C23 H23 . 0.9500 ?
    C24 C25 . 1.393(4) ?
    C24 C28 . 1.511(3) ?
    C25 C26 . 1.398(3) ?
    C25 H25 . 0.9500 ?
    C26 C29 . 1.504(4) ?
    C27 H27A . 0.9800 ?
    C27 H27B . 0.9800 ?
    C27 H27C . 0.9800 ?
    C28 H28A . 0.9800 ?
    C28 H28B . 0.9800 ?
    C28 H28C . 0.9800 ?
    C29 H29A . 0.9800 ?
    C29 H29B . 0.9800 ?
    C29 H29C . 0.9800 ?
    C31 C32 . 1.398(4) ?
    C31 C36 . 1.411(3) ?
    C32 C33 . 1.392(3) ?
    C32 C37 . 1.517(4) ?
    C33 C34 . 1.383(4) ?
    C33 H33 . 0.9500 ?
    C34 C35 . 1.376(4) ?
    C34 C38 . 1.509(4) ?
    C35 C36 . 1.401(4) ?
    C35 H35 . 0.9500 ?
    C36 C39 . 1.493(4) ?
    C37 H37A . 0.9800 ?
    C37 H37B . 0.9800 ?
    C37 H37C . 0.9800 ?
    C38 H38A . 0.9800 ?
    C38 H38B . 0.9800 ?
    C38 H38C . 0.9800 ?
    C39 H39A . 0.9800 ?
    C39 H39B . 0.9800 ?
    C39 H39C . 0.9800 ?
    C41 C42 . 1.458(3) ?
    C41 H41 . 0.9500 ?
    C42 C43 . 1.398(3) ?
    C42 C47 . 1.420(3) ?
    C43 C44 . 1.384(3) ?
    C43 H43 . 0.9500 ?
    C44 C45 . 1.377(4) ?
    C44 H44 . 0.9500 ?
    C45 C46 . 1.395(4) ?
    C45 H45 . 0.9500 ?
    C46 C47 . 1.393(3) ?
    C46 H46 . 0.9500 ?
    C47 C48 . 1.445(3) ?
    C48 O49 . 1.242(3) ?
    C48 H48 . 0.9500 ?
loop_
    _geom_angle_atom_site_label_1
    _geom_angle_atom_site_label_2
    _geom_angle_atom_site_label_3
    _geom_angle_site_symmetry_1
    _geom_angle_site_symmetry_3
    _geom_angle
    _geom_angle_publ_flag
    C41 Ru C11 . . 97.98(9) ?
    C41 Ru O49 . . 91.12(8) ?
    C11 Ru O49 . . 94.35(8) ?
    C41 Ru Cl1 . . 89.81(7) ?
    C11 Ru Cl1 . . 87.90(7) ?
    O49 Ru Cl1 . . 177.42(5) ?
    C41 Ru Cl2 . . 111.76(7) ?
    C11 Ru Cl2 . . 150.16(7) ?
    O49 Ru Cl2 . . 87.66(5) ?
    Cl1 Ru Cl2 . . 89.76(2) ?
    N12 C11 N15 . . 108.25(19) ?
    N12 C11 Ru . . 133.55(16) ?
    N15 C11 Ru . . 118.14(16) ?
    C11 N12 C21 . . 126.60(18) ?
    C11 N12 C13 . . 113.14(19) ?
    C21 N12 C13 . . 120.26(18) ?
    N12 C13 C14 . . 102.93(18) ?
    N12 C13 H13A . . 111.2 ?
    C14 C13 H13A . . 111.2 ?
    N12 C13 H13B . . 111.2 ?
    C14 C13 H13B . . 111.2 ?
    H13A C13 H13B . . 109.1 ?
    N15 C14 C13 . . 102.29(19) ?
    N15 C14 H14A . . 111.3 ?
    C13 C14 H14A . . 111.3 ?
    N15 C14 H14B . . 111.3 ?
    C13 C14 H14B . . 111.3 ?
    H14A C14 H14B . . 109.2 ?
    C11 N15 C31 . . 123.7(2) ?
    C11 N15 C14 . . 112.87(19) ?
    C31 N15 C14 . . 120.67(18) ?
    C22 C21 C26 . . 122.7(2) ?
    C22 C21 N12 . . 118.5(2) ?
    C26 C21 N12 . . 118.8(2) ?
    C23 C22 C21 . . 117.4(2) ?
    C23 C22 C27 . . 120.8(2) ?
    C21 C22 C27 . . 121.8(2) ?
    C22 C23 C24 . . 122.1(2) ?
    C22 C23 H23 . . 118.9 ?
    C24 C23 H23 . . 118.9 ?
    C25 C24 C23 . . 118.6(2) ?
    C25 C24 C28 . . 120.9(2) ?
    C23 C24 C28 . . 120.5(2) ?
    C24 C25 C26 . . 121.4(2) ?
    C24 C25 H25 . . 119.3 ?
    C26 C25 H25 . . 119.3 ?
    C21 C26 C25 . . 117.7(2) ?
    C21 C26 C29 . . 121.4(2) ?
    C25 C26 C29 . . 120.9(2) ?
    C22 C27 H27A . . 109.5 ?
    C22 C27 H27B . . 109.5 ?
    H27A C27 H27B . . 109.5 ?
    C22 C27 H27C . . 109.5 ?
    H27A C27 H27C . . 109.5 ?
    H27B C27 H27C . . 109.5 ?
    C24 C28 H28A . . 109.5 ?
    C24 C28 H28B . . 109.5 ?
    H28A C28 H28B . . 109.5 ?
    C24 C28 H28C . . 109.5 ?
    H28A C28 H28C . . 109.5 ?
    H28B C28 H28C . . 109.5 ?
    C26 C29 H29A . . 109.5 ?
    C26 C29 H29B . . 109.5 ?
    H29A C29 H29B . . 109.5 ?
    C26 C29 H29C . . 109.5 ?
    H29A C29 H29C . . 109.5 ?
    H29B C29 H29C . . 109.5 ?
    C32 C31 C36 . . 121.2(2) ?
    C32 C31 N15 . . 118.9(2) ?
    C36 C31 N15 . . 119.7(2) ?
    C33 C32 C31 . . 118.4(2) ?
    C33 C32 C37 . . 119.3(2) ?
    C31 C32 C37 . . 122.2(2) ?
    C34 C33 C32 . . 121.9(2) ?
    C34 C33 H33 . . 119.0 ?
    C32 C33 H33 . . 119.0 ?
    C35 C34 C33 . . 118.4(2) ?
    C35 C34 C38 . . 121.4(3) ?
    C33 C34 C38 . . 120.2(3) ?
    C34 C35 C36 . . 122.8(2) ?
    C34 C35 H35 . . 118.6 ?
    C36 C35 H35 . . 118.6 ?
    C35 C36 C31 . . 117.1(2) ?
    C35 C36 C39 . . 120.5(2) ?
    C31 C36 C39 . . 122.4(2) ?
    C32 C37 H37A . . 109.5 ?
    C32 C37 H37B . . 109.5 ?
    H37A C37 H37B . . 109.5 ?
    C32 C37 H37C . . 109.5 ?
    H37A C37 H37C . . 109.5 ?
    H37B C37 H37C . . 109.5 ?
    C34 C38 H38A . . 109.5 ?
    C34 C38 H38B . . 109.5 ?
    H38A C38 H38B . . 109.5 ?
    C34 C38 H38C . . 109.5 ?
    H38A C38 H38C . . 109.5 ?
    H38B C38 H38C . . 109.5 ?
    C36 C39 H39A . . 109.5 ?
    C36 C39 H39B . . 109.5 ?
    H39A C39 H39B . . 109.5 ?
    C36 C39 H39C . . 109.5 ?
    H39A C39 H39C . . 109.5 ?
    H39B C39 H39C . . 109.5 ?
    C42 C41 Ru . . 127.91(17) ?
    C42 C41 H41 . . 116.0 ?
    Ru C41 H41 . . 116.0 ?
    C43 C42 C47 . . 117.5(2) ?
    C43 C42 C41 . . 118.7(2) ?
    C47 C42 C41 . . 123.7(2) ?
    C44 C43 C42 . . 121.0(2) ?
    C44 C43 H43 . . 119.5 ?
    C42 C43 H43 . . 119.5 ?
    C45 C44 C43 . . 121.5(2) ?
    C45 C44 H44 . . 119.3 ?
    C43 C44 H44 . . 119.3 ?
    C44 C45 C46 . . 119.0(2) ?
    C44 C45 H45 . . 120.5 ?
    C46 C45 H45 . . 120.5 ?
    C47 C46 C45 . . 120.4(2) ?
    C47 C46 H46 . . 119.8 ?
    C45 C46 H46 . . 119.8 ?
    C46 C47 C42 . . 120.6(2) ?
    C46 C47 C48 . . 117.4(2) ?
    C42 C47 C48 . . 122.0(2) ?
    O49 C48 C47 . . 125.4(2) ?
    O49 C48 H48 . . 117.3 ?
    C47 C48 H48 . . 117.3 ?
    C48 O49 Ru . . 128.47(15) ?
loop_
    _geom_torsion_atom_site_label_1
    _geom_torsion_atom_site_label_2
    _geom_torsion_atom_site_label_3
    _geom_torsion_atom_site_label_4
    _geom_torsion_site_symmetry_1
    _geom_torsion_site_symmetry_2
    _geom_torsion_site_symmetry_3
    _geom_torsion_site_symmetry_4
    _geom_torsion
    _geom_torsion_publ_flag
    C41 Ru C11 N12 . . . . -5.8(3) ?
    O49 Ru C11 N12 . . . . 85.9(2) ?
    Cl1 Ru C11 N12 . . . . -95.3(2) ?
    Cl2 Ru C11 N12 . . . . 178.85(15) ?
    C41 Ru C11 N15 . . . . 170.79(18) ?
    O49 Ru C11 N15 . . . . -97.46(18) ?
    Cl1 Ru C11 N15 . . . . 81.27(17) ?
    Cl2 Ru C11 N15 . . . . -4.6(3) ?
    N15 C11 N12 C21 . . . . 179.8(2) ?
    Ru C11 N12 C21 . . . . -3.4(4) ?
    N15 C11 N12 C13 . . . . 0.3(3) ?
    Ru C11 N12 C13 . . . . 177.2(2) ?
    C11 N12 C13 C14 . . . . 4.1(3) ?
    C21 N12 C13 C14 . . . . -175.4(2) ?
    N12 C13 C14 N15 . . . . -6.4(3) ?
    N12 C11 N15 C31 . . . . -166.3(2) ?
    Ru C11 N15 C31 . . . . 16.3(3) ?
    N12 C11 N15 C14 . . . . -5.1(3) ?
    Ru C11 N15 C14 . . . . 177.51(17) ?
    C13 C14 N15 C11 . . . . 7.4(3) ?
    C13 C14 N15 C31 . . . . 169.2(2) ?
    C11 N12 C21 C22 . . . . -91.5(3) ?
    C13 N12 C21 C22 . . . . 87.9(3) ?
    C11 N12 C21 C26 . . . . 91.2(3) ?
    C13 N12 C21 C26 . . . . -89.4(3) ?
    C26 C21 C22 C23 . . . . -1.8(3) ?
    N12 C21 C22 C23 . . . . -178.94(19) ?
    C26 C21 C22 C27 . . . . 178.3(2) ?
    N12 C21 C22 C27 . . . . 1.1(3) ?
    C21 C22 C23 C24 . . . . 0.9(3) ?
    C27 C22 C23 C24 . . . . -179.2(2) ?
    C22 C23 C24 C25 . . . . 0.4(4) ?
    C22 C23 C24 C28 . . . . -179.0(2) ?
    C23 C24 C25 C26 . . . . -0.9(4) ?
    C28 C24 C25 C26 . . . . 178.6(2) ?
    C22 C21 C26 C25 . . . . 1.4(3) ?
    N12 C21 C26 C25 . . . . 178.5(2) ?
    C22 C21 C26 C29 . . . . -179.5(2) ?
    N12 C21 C26 C29 . . . . -2.4(3) ?
    C24 C25 C26 C21 . . . . 0.0(3) ?
    C24 C25 C26 C29 . . . . -179.1(2) ?
    C11 N15 C31 C32 . . . . 78.3(3) ?
    C14 N15 C31 C32 . . . . -81.5(3) ?
    C11 N15 C31 C36 . . . . -106.7(3) ?
    C14 N15 C31 C36 . . . . 93.5(3) ?
    C36 C31 C32 C33 . . . . 4.1(4) ?
    N15 C31 C32 C33 . . . . 179.0(2) ?
    C36 C31 C32 C37 . . . . -173.4(2) ?
    N15 C31 C32 C37 . . . . 1.4(3) ?
    C31 C32 C33 C34 . . . . -1.6(4) ?
    C37 C32 C33 C34 . . . . 176.1(2) ?
    C32 C33 C34 C35 . . . . -1.2(4) ?
    C32 C33 C34 C38 . . . . 179.8(3) ?
    C33 C34 C35 C36 . . . . 1.6(4) ?
    C38 C34 C35 C36 . . . . -179.5(3) ?
    C34 C35 C36 C31 . . . . 0.9(4) ?
    C34 C35 C36 C39 . . . . -178.3(2) ?
    C32 C31 C36 C35 . . . . -3.7(4) ?
    N15 C31 C36 C35 . . . . -178.6(2) ?
    C32 C31 C36 C39 . . . . 175.4(2) ?
    N15 C31 C36 C39 . . . . 0.6(4) ?
    C11 Ru C41 C42 . . . . 106.4(2) ?
    O49 Ru C41 C42 . . . . 11.9(2) ?
    Cl1 Ru C41 C42 . . . . -165.7(2) ?
    Cl2 Ru C41 C42 . . . . -76.1(2) ?
    Ru C41 C42 C43 . . . . 171.49(18) ?
    Ru C41 C42 C47 . . . . -8.6(3) ?
    C47 C42 C43 C44 . . . . -0.2(3) ?
    C41 C42 C43 C44 . . . . 179.7(2) ?
    C42 C43 C44 C45 . . . . -0.5(4) ?
    C43 C44 C45 C46 . . . . 0.7(4) ?
    C44 C45 C46 C47 . . . . -0.3(4) ?
    C45 C46 C47 C42 . . . . -0.3(4) ?
    C45 C46 C47 C48 . . . . -179.0(2) ?
    C43 C42 C47 C46 . . . . 0.5(3) ?
    C41 C42 C47 C46 . . . . -179.3(2) ?
    C43 C42 C47 C48 . . . . 179.2(2) ?
    C41 C42 C47 C48 . . . . -0.7(3) ?
    C46 C47 C48 O49 . . . . 179.8(2) ?
    C42 C47 C48 O49 . . . . 1.1(4) ?
    C47 C48 O49 Ru . . . . 7.0(3) ?
    C41 Ru O49 C48 . . . . -11.70(19) ?
    C11 Ru O49 C48 . . . . -109.79(19) ?
    Cl2 Ru O49 C48 . . . . 100.04(18) ?
loop_
    _geom_hbond_atom_site_label_D
    _geom_hbond_atom_site_label_H
    _geom_hbond_atom_site_label_A
    _geom_hbond_site_symmetry_A
    _geom_hbond_distance_DH
    _geom_hbond_distance_HA
    _geom_hbond_distance_DA
    _geom_hbond_angle_DHA
    C29 H29C Cl1 . 0.98 2.67 3.634(3) 166.3
    C39 H39C Cl1 . 0.98 2.76 3.371(3) 121.2
    C37 H37A O49 . 0.98 2.39 3.268(3) 149.5
    C13 H13B Cl1 5_565 0.99 2.94 3.395(2) 109.1
    C14 H14A Cl1 5_565 0.99 2.90 3.324(3) 106.5
    C27 H27A Cl2 5_565 0.98 2.85 3.724(3) 149.0
    C37 H37C Cl2 5_565 0.98 2.88 3.736(3) 146.3
    C25 H25 Cl1 4_655 0.95 2.98 3.831(3) 149.9
    C29 H29A Cl1 4_655 0.98 2.71 3.673(3) 168.7
    C46 H46 Cl2 2_565 0.95 3.04 3.553(2) 115.4
    C48 H48 O49 2_565 0.95 2.50 3.014(3) 114.1
