# Supplementary material for: cis-Dichlorido(1,3-dimesitylimidazolidin-2-yl­idene)(2-formyl­benzyl­idene-κ2 C,O)ruthenium diethyl ether solvate
Source: Acta Crystallogr Sect E Struct Rep Online. 2010 Jan 13;66(Pt 2):m154–5. doi: 10.1107/S1600536810000826 (PMC2979747; doi:10.1107/S1600536810000826)
Supplement: Supplementary file 2 [file e-66-0m154-Isup2.hkl]

# 
# h,k,l, Fc-squared, Fo-squared, sigma(Fo-squared) and status flag 
# 
# data_932xa4 recalc

data_I
_shelx_title ' 932 in P-4c2, RuCl2(NHC)(=CH-Ph-CHO).Et2O' 
_shelx_refln_list_code          4 
_shelx_F_calc_maximum      380.24 
_exptl_crystal_F_000      2784.00 
_reflns_d_resolution_high  0.7099 
 
loop_ 
 _symmetry_equiv_pos_as_xyz 
 'x, y, z' 
 '-x, -y, z' 
 'y, -x, -z' 
 '-y, x, -z' 
 'x, -y, z+1/2' 
 '-x, y, z+1/2' 
 'y, x, -z+1/2' 
 '-y, -x, -z+1/2' 
 
_cell_length_a    19.8603 
_cell_length_b    19.8603 
_cell_length_c    15.6582 
_cell_angle_alpha  90.000 
_cell_angle_beta   90.000 
_cell_angle_gamma  90.000 
 
_shelx_F_squared_multiplier     1.000 
 
loop_ 
 _refln_index_h 
 _refln_index_k 
 _refln_index_l 
 _refln_F_squared_calc 
 _refln_F_squared_meas 
 _refln_F_squared_sigma 
 _refln_observed_status 
   0   3   0   144585.39   147158.17   2064.85 o 
   1   4   0    24532.22    23830.60    155.61 o 
   3   4   0    30728.00    34225.68    271.32 o 
   4   4   0      773.88      983.55     18.95 o 
   0   5   0    33714.45    38643.67    497.76 o 
   1   5   0     3113.50     3120.22     28.93 o 
   2   5   0    22810.66    21552.28    129.68 o 
   3   5   0     4460.27     3999.03     55.86 o 
   4   5   0     5780.62     5419.49     49.88 o 
   5   5   0    20721.44    21344.79    186.54 o 
   1   6   0       39.77      136.66     25.94 o 
   3   6   0    14354.71    13756.71    128.68 o 
   4   6   0     6616.12     6821.99     75.81 o 
   5   6   0     5230.33     5131.21     48.88 o 
   6   6   0    30682.62    28613.67    367.08 o 
   0   7   0     3754.35     4151.65    105.74 o 
   1   7   0     8165.60     8699.31    103.74 o 
   2   7   0    11557.88    10337.23     63.84 o 
   3   7   0     5852.56     5438.44     52.87 o 
   4   7   0    12683.25    12941.74    107.73 o 
   5   7   0    21510.87    22497.92    147.63 o 
   6   7   0       60.41       39.90     17.96 o 
   7   7   0     3654.89     3616.98     46.88 o 
   0   8   0     6918.00     6702.29     62.84 o 
   1   8   0     1841.44     1858.37     18.95 o 
   2   8   0     9885.72    10449.95    108.73 o 
   3   8   0     6650.63     6519.75     71.82 o 
   4   8   0    15942.47    15245.00    155.61 o 
   5   8   0    17009.10    18029.06    160.60 o 
   6   8   0     3694.69     3638.93     64.84 o 
   7   8   0     9798.07     8935.73    163.59 o 
   8   8   0    14592.82    14327.29    142.64 o 
   0   9   0    20481.04    17719.83    248.38 o 
   1   9   0     7835.51     7996.07     59.85 o 
   2   9   0     3617.09     3710.75    109.73 o 
   3   9   0    60493.30    60875.25    432.92 o 
   5   9   0     6533.09     7254.92    145.64 o 
   6   9   0    90993.09    94296.94    640.40 o 
   8   9   0     2353.48     2211.49     52.87 o 
   9   9   0    34950.39    34316.46    418.96 o 
   0  10   0        0.89        1.00     26.93 o 
   1  10   0    10053.29    10345.21     90.77 o 
   2  10   0    10055.78     9051.44     94.76 o 
   3  10   0      874.25      784.05     24.94 o 
   4  10   0    28813.03    29198.21    213.47 o 
   5  10   0    22313.38    22299.41    209.48 o 
   6  10   0    11091.16    12382.13    128.68 o 
   7  10   0    20684.43    21267.98    184.54 o 
   8  10   0    15477.75    15803.61    121.70 o 
   9  10   0      248.74      242.40     25.94 o 
  10  10   0    14082.85    13903.34    226.44 o 
   0  11   0      849.23      749.13     41.90 o 
   1  11   0    16607.48    15186.14    124.69 o 
   2  11   0     5080.02     4521.73     61.85 o 
   3  11   0     7338.69     8083.85    135.66 o 
   4  11   0    20480.00    20735.31    233.42 o 
   5  11   0    23349.17    23897.43    176.56 o 
   6  11   0    14393.16    15232.03    129.68 o 
   7  11   0     3549.94     3788.56     52.87 o 
   8  11   0     1515.43     1462.35     39.90 o 
   9  11   0     1538.70     1524.20     45.89 o 
  10  11   0     6378.57     6452.91     91.77 o 
  11  11   0     1667.04     1815.47     61.85 o 
   0  12   0    31036.47    31264.06    370.08 o 
   1  12   0       32.75       80.80     23.94 o 
   2  12   0     2733.89     2676.33     87.78 o 
   3  12   0    56694.38    59180.48    413.97 o 
   4  12   0     1537.72     1617.97     42.89 o 
   5  12   0     1026.90      887.79     35.91 o 
   6  12   0    37521.67    37637.18    308.23 o 
   7  12   0      602.32      597.51     30.92 o 
   8  12   0     1989.18     1913.23     50.87 o 
   9  12   0    14651.27    14452.97    136.66 o 
  10  12   0     5375.20     5236.95     81.80 o 
  11  12   0     6490.74     6175.61    108.73 o 
  12  12   0     8771.56     8787.10    153.62 o 
   0  13   0     8732.48     8798.07    110.72 o 
   1  13   0     6007.05     6019.00     61.85 o 
   2  13   0     4253.54     4160.63     67.83 o 
   3  13   0     2632.02     2539.67     56.86 o 
   4  13   0    17521.61    17776.69    165.59 o 
   5  13   0     6092.49     5358.64     64.84 o 
   6  13   0      759.19      844.89     33.92 o 
   7  13   0    25795.14    26206.67    204.49 o 
   8  13   0     5527.86     5461.39     75.81 o 
   9  13   0       14.99        6.98     29.93 o 
  10  13   0     4032.96     4220.48     71.82 o 
  11  13   0     3108.96     3052.39     57.86 o 
  12  13   0      171.37      124.69     34.91 o 
  13  13   0     3201.48     2911.74     88.78 o 
   0  14   0     3562.41     3385.56    151.62 o 
   1  14   0     5935.08     5639.94     85.79 o 
   2  14   0     1955.19     1773.58     33.92 o 
   3  14   0     8491.11     8500.81     83.79 o 
   4  14   0     7209.23     6986.58     74.81 o 
   5  14   0        4.54       16.96     25.94 o 
   6  14   0    14762.63    15046.49    148.63 o 
   7  14   0        3.14        1.00     27.93 o 
   8  14   0        5.98       18.95     30.92 o 
   9  14   0       34.08       20.95     30.92 o 
  10  14   0     4457.48     4339.18     72.82 o 
  11  14   0      344.75      379.06     38.90 o 
  12  14   0      524.35      487.78     39.90 o 
  13  14   0     9726.45     9666.90    135.66 o 
  14  14   0     2370.22     2404.01     89.78 o 
   0  15   0    19094.65    19392.66    210.48 o 
   1  15   0       11.05        0.00     27.93 o 
   2  15   0      114.77       50.87     24.94 o 
   3  15   0    19760.63    20074.96    187.53 o 
   4  15   0      166.30      221.45     29.93 o 
   5  15   0      129.46      133.67     28.93 o 
   6  15   0    12975.07    13355.71    131.67 o 
   7  15   0        0.65        0.00     29.93 o 
   8  15   0     4193.20     4159.63     71.82 o 
   9  15   0     7035.86     6961.65     95.76 o 
  10  15   0        3.24        1.00     32.92 o 
  11  15   0    13414.92    13429.52    142.64 o 
  12  15   0    27711.75    27831.62    262.35 o 
  13  15   0      829.56      851.88     51.87 o 
  14  15   0     1671.82     1682.81     60.85 o 
  15  15   0    21668.95    21691.92    335.16 o 
   0  16   0      665.68      603.50     56.86 o 
   1  16   0     9480.22     9470.39    130.67 o 
   2  16   0      963.73     1004.50     38.90 o 
   3  16   0      263.74      176.56     33.92 o 
   4  16   0    18829.25    19191.16    176.56 o 
   5  16   0    10167.07     9780.62    112.72 o 
   6  16   0     1426.99     1509.24     53.87 o 
   7  16   0     9767.45     9542.21    118.70 o 
   8  16   0     3569.07     3667.86     70.82 o 
   9  16   0       23.00        2.00     35.91 o 
  10  16   0     6703.43     6588.58     98.75 o 
  11  16   0     2027.62     2038.92     63.84 o 
  12  16   0      785.54      938.66     51.87 o 
  13  16   0     4721.99     4648.41     91.77 o 
  14  16   0     4272.67     4188.56     86.78 o 
  15  16   0     2224.88     2260.37     73.82 o 
  16  16   0     2875.64     3036.43    144.64 o 
   0  17   0      389.85      365.09     72.82 o 
   1  17   0     3601.05     3572.10    102.74 o 
   2  17   0      157.94      243.39     44.89 o 
   3  17   0     6041.91     6020.99    126.68 o 
   4  17   0     1779.63     1818.47     67.83 o 
   5  17   0       70.00       59.85     42.89 o 
   6  17   0     7523.01     7847.44    123.69 o 
   7  17   0     1168.88     1142.15     55.86 o 
   8  17   0     1535.24     1641.91     67.83 o 
   9  17   0      336.38      350.13     53.87 o 
  10  17   0     1568.18     1535.17     69.83 o 
  11  17   0     1601.06     1598.02     64.84 o 
  12  17   0      869.62      929.68     57.86 o 
  13  17   0     5861.52     5973.11    111.72 o 
  14  17   0     4798.84     4779.09    105.74 o 
  15  17   0      848.05      876.81     66.83 o 
  16  17   0     1840.80     1741.66    103.74 o 
  17  17   0      411.22      543.64     99.75 o 
   0  18   0    14853.22    14443.00    314.22 o 
   1  18   0     6885.47     6891.82    178.55 o 
   2  18   0     2392.08     2527.70     94.76 o 
   3  18   0    14181.70    14233.52    312.22 o 
   4  18   0       11.85      143.64     57.86 o 
   5  18   0     1088.88      965.59    120.70 o 
   6  18   0    10088.69    10567.66    174.56 o 
   7  18   0      154.69      112.72     56.86 o 
   8  18   0     1082.28     1008.49    103.74 o 
   9  18   0     6346.39     6558.65    124.69 o 
  10  18   0       30.65        1.00     50.87 o 
  11  18   0      262.54      300.25     56.86 o 
  12  18   0    11138.22    11173.15    170.57 o 
  13  18   0       59.95        1.00     53.87 o 
  14  18   0     1039.63     1101.25     71.82 o 
  15  18   0     6831.57     7125.24    155.61 o 
  16  18   0        0.58        2.00     71.82 o 
  17  18   0      146.99      142.64     77.81 o 
  18  18   0     2596.66     2704.26    223.44 o 
   0  19   0      109.80      143.64     88.78 o 
   1  19   0     2601.02     2593.53    112.72 o 
   2  19   0    10919.48    11373.65    221.45 o 
   3  19   0      110.92       35.91     58.85 o 
   4  19   0    11993.53    11556.19    192.52 o 
   5  19   0     5726.71     5634.95    133.67 o 
   6  19   0     1266.93     1366.59     82.79 o 
   7  19   0     4271.04     4309.26    116.71 o 
   8  19   0     3111.68     3090.30    113.72 o 
   9  19   0      251.67      257.36     65.84 o 
  10  19   0     3106.83     2964.61    107.73 o 
  11  19   0     1738.91     1780.56    112.72 o 
  12  19   0      734.70      632.42     72.82 o 
  13  19   0     3944.83     3913.25    116.71 o 
  14  19   0      926.56      824.94     89.78 o 
  15  19   0      156.15      232.42     71.82 o 
  16  19   0     3931.72     4329.21    155.61 o 
  17  19   0     1016.19      928.68    102.74 o 
  18  19   0       13.88        2.99    109.73 o 
  19  19   0     2014.99     2267.35    291.27 o 
   0  20   0      283.75      233.42     96.76 o 
   1  20   0     3322.59     3244.91    122.69 o 
   2  20   0     1228.44     1295.77     97.76 o 
   3  20   0     2482.62     2402.01    100.75 o 
   4  20   0     1751.08     1889.29     90.77 o 
   5  20   0     2155.82     2246.40     95.76 o 
   6  20   0     3924.20     4145.67    124.69 o 
   7  20   0     1333.32     1311.73     98.75 o 
   8  20   0      871.15      811.98     75.81 o 
   9  20   0     3692.02     3768.61    115.71 o 
  10  20   0      822.46      718.21     76.81 o 
  11  20   0      193.87      267.33     68.83 o 
  12  20   0     2084.08     2247.40     99.75 o 
  13  20   0     2181.84     2145.65     98.75 o 
  14  20   0       69.53      128.68     77.81 o 
  15  20   0     3123.07     3065.36    145.64 o 
  16  20   0       97.62      223.44    100.75 o 
  17  20   0      102.78      237.41    125.69 o 
  18  20   0      641.15      947.64    177.56 o 
   0  21   0     9678.43     9623.01    265.34 o 
   1  21   0     1805.31     1907.25    106.73 o 
   2  21   0     3640.00     3456.38    118.70 o 
   3  21   0    11473.96    10707.31    193.52 o 
   4  21   0      463.91      525.69     75.81 o 
   5  21   0        2.90        2.00     64.84 o 
   6  21   0    11405.60    11151.20    215.46 o 
   7  21   0        3.27       26.93     65.84 o 
   8  21   0        9.66        0.00     64.84 o 
   9  21   0     7409.23     7125.24    159.60 o 
  10  21   0       36.33       42.89     67.83 o 
  11  21   0      568.06      480.80     76.81 o 
  12  21   0     5571.61     5741.69    145.64 o 
  13  21   0      381.12      408.98     81.80 o 
  14  21   0      415.60      260.35     99.75 o 
  15  21   0     3429.09     3625.96    272.32 o 
  16  21   0        3.00      139.65    100.75 o 
  17  21   0      336.21      340.15    107.73 o 
  18  21   0     1355.83     1570.09    330.18 o 
   0  22   0      133.54      325.19    108.73 o 
   1  22   0     3576.36     3485.31    118.70 o 
   2  22   0     3444.16     3222.97    115.71 o 
   3  22   0      227.82      265.34     72.82 o 
   4  22   0     2375.16     2276.33    103.74 o 
   5  22   0     4786.77     4802.03    135.66 o 
   6  22   0      889.32      805.99     82.79 o 
   7  22   0     3968.18     3804.52    121.70 o 
   8  22   0     3034.66     2844.91    111.72 o 
   9  22   0      665.74      623.45     94.76 o 
  10  22   0     5531.99     5204.03    140.65 o 
  11  22   0     1407.75     1512.23    108.73 o 
  12  22   0      218.22      198.51     72.82 o 
  13  22   0     5826.86     5846.43    161.60 o 
  14  22   0     1677.03     2076.82    140.65 o 
  15  22   0       49.63        1.00    106.73 o 
  16  22   0     2119.33     2159.62    151.62 o 
  17  22   0     1813.26     2256.38    153.62 o 
   0  23   0     1153.07     1259.86    133.67 o 
   1  23   0      333.28      321.20     79.80 o 
   2  23   0      408.29      351.12     78.80 o 
   3  23   0     2309.40     2383.06    107.73 o 
   4  23   0      426.82      587.54     79.80 o 
   5  23   0      712.84      636.41     80.80 o 
   6  23   0     2140.49     2036.92    103.74 o 
   7  23   0      974.31     1152.13     88.78 o 
   8  23   0     1146.18     1322.70     98.75 o 
   9  23   0     2612.12     2557.62    111.72 o 
  10  23   0     1122.60     1115.22     89.78 o 
  11  23   0      198.44      168.58     75.81 o 
  12  23   0     1945.22     1727.69     99.75 o 
  13  23   0      736.19      678.31     90.77 o 
  14  23   0       18.75        0.00     84.79 o 
  15  23   0     1297.66     1440.41    140.65 o 
   0  24   0     2948.29     2787.05    167.58 o 
   1  24   0        9.72       66.83     77.81 o 
   2  24   0      280.31      323.19     83.79 o 
   3  24   0     3812.61     3881.32    139.65 o 
   4  24   0       12.88        1.00     69.83 o 
   5  24   0      251.94      329.18     79.80 o 
   6  24   0     5900.25     6277.35    158.60 o 
   7  24   0      474.81      619.46     84.79 o 
   8  24   0       79.01       14.96     74.81 o 
   9  24   0     5986.90     5745.68    154.61 o 
  10  24   0       23.69       15.96     74.81 o 
  11  24   0      135.64      108.73     75.81 o 
  12  24   0     5648.83     6227.48    161.60 o 
  13  24   0      717.04      792.03    103.74 o 
  14  24   0      367.03      594.52    109.73 o 
   0  25   0       82.80      215.46    120.70 o 
   1  25   0     2454.59     2346.15    116.71 o 
   2  25   0     2000.01     2055.88    111.72 o 
   3  25   0       76.25      157.61     78.80 o 
   4  25   0     3127.74     3217.98    123.69 o 
   5  25   0     1397.56     1424.45     98.75 o 
   6  25   0       67.09      160.60     76.81 o 
   7  25   0     3076.28     3099.27    122.69 o 
   8  25   0     1341.71     1388.54     98.75 o 
   9  25   0      123.17      101.75     78.80 o 
  10  25   0     2223.21     2073.83    110.72 o 
  11  25   0     1326.30     1400.51     99.75 o 
  12  25   0       52.49       73.82     83.79 o 
   0  26   0     4374.92     4660.38    269.33 o 
   1  26   0        1.15       75.81     85.79 o 
   2  26   0      194.64      142.64     83.79 o 
   3  26   0     1817.85     1786.55    145.64 o 
   4  26   0       99.32       34.91     77.81 o 
   5  26   0      361.75      357.11     84.79 o 
   6  26   0      387.13      387.04     85.79 o 
   7  26   0     1756.03     1974.08    109.73 o 
   8  26   0        3.06        0.00     75.81 o 
   9  26   0      243.92      127.68     82.79 o 
  10  26   0      635.55      719.21     93.77 o 
   0  27   0     3960.81     3565.11    212.47 o 
   1  27   0       44.66      217.46     90.77 o 
   2  27   0        6.14      131.67     87.78 o 
   3  27   0     3831.37     3999.03    141.65 o 
   4  27   0       27.53       85.79     83.79 o 
   5  27   0      692.34      703.25     93.77 o 
   6  27   0     4886.50     5367.62    168.58 o 
   7  27   0      187.58      410.98     88.78 o 
   3   1   1     6984.21     7067.38     63.84 o 
   5   1   1     5769.51     6206.53     56.86 o 
   6   1   1       99.83      164.59     14.96 o 
   7   1   1     9507.63     9272.88     82.79 o 
   8   1   1      342.63      401.00     17.96 o 
   9   1   1     1085.19     1171.08     23.94 o 
  10   1   1     3629.63     3836.44     50.87 o 
  11   1   1     4669.50     5255.90     68.83 o 
  12   1   1      189.52      188.53     21.95 o 
  13   1   1      582.02      570.58     27.93 o 
  14   1   1      615.07      623.45     29.93 o 
  15   1   1      131.53      105.74     28.93 o 
  16   1   1     1632.58     1730.69     57.86 o 
  17   1   1     1620.24     1570.09     71.82 o 
  18   1   1     2607.33     2497.77     79.80 o 
  19   1   1     1178.82     1221.95     79.80 o 
  20   1   1      290.24      176.56     66.83 o 
  21   1   1      642.41      607.49     76.81 o 
  22   1   1     1773.85     1761.61     96.76 o 
  23   1   1      660.34      613.47     80.80 o 
  24   1   1     1101.08     1199.01     93.77 o 
  25   1   1      556.24      471.82     87.78 o 
  26   1   1      672.94      628.43     94.76 o 
  27   1   1      893.44      794.02    106.73 o 
   4   2   1     2147.25     2341.16     29.93 o 
   5   2   1     1241.31     1403.50     16.96 o 
   6   2   1     2198.98     2068.84     39.90 o 
   7   2   1    16763.44    16183.66    124.69 o 
   8   2   1     2155.13     2354.13     41.90 o 
   9   2   1     8642.43     8386.10     73.82 o 
  10   2   1     4586.47     4361.13     51.87 o 
  11   2   1      483.80      484.79     23.94 o 
  12   2   1     5823.92     5780.59     64.84 o 
  13   2   1      906.49      895.77     30.92 o 
  14   2   1       72.86       55.86     25.94 o 
  15   2   1      759.42      720.20     36.91 o 
  16   2   1      934.33      923.70     42.89 o 
  17   2   1     3989.11     3778.58     88.78 o 
  18   2   1      978.12      971.58     66.83 o 
  19   2   1     1228.20     1240.91     79.80 o 
  20   2   1        9.74        1.00     58.85 o 
  21   2   1       37.33       13.97     65.84 o 
  22   2   1      346.38      301.25     73.82 o 
  23   2   1      269.13      265.34     72.82 o 
  24   2   1      182.14      209.48     73.82 o 
  25   2   1      989.17     1136.17     95.76 o 
  26   2   1      278.59      391.03     88.78 o 
  27   2   1        5.25       59.85     90.77 o 
   1   3   1     7166.67     7371.62     66.83 o 
   3   3   1     4738.79     5536.20     56.86 o 
   5   3   1     1364.71     1418.46     24.94 o 
   6   3   1    15921.70    16253.48    134.66 o 
   7   3   1     1520.65     1725.70     35.91 o 
   8   3   1     5610.84     5558.14     60.85 o 
   9   3   1    13877.08    13995.11    108.73 o 
  10   3   1     4387.75     4283.32     56.86 o 
  11   3   1    12129.24    12302.33    110.72 o 
  12   3   1      792.34     1029.43     29.93 o 
  13   3   1     1587.40     1548.14     49.88 o 
  14   3   1      697.41      676.31     29.93 o 
  15   3   1     1145.78     1243.90     39.90 o 
  16   3   1      551.98      622.45     39.90 o 
  17   3   1      438.64      462.85     48.88 o 
  18   3   1      227.69      132.67     56.86 o 
  19   3   1     1297.66     1093.27     82.79 o 
  20   3   1     1953.01     1744.65     88.78 o 
  21   3   1       84.25      157.61     67.83 o 
  22   3   1      324.14      360.10     71.82 o 
  23   3   1      128.71      125.69     69.83 o 
  24   3   1       35.01        1.00     68.83 o 
  25   3   1      320.02      351.12     80.80 o 
  26   3   1        0.58      115.71     79.80 o 
  27   3   1      161.02       79.80     86.78 o 
   2   4   1     2196.04     2512.74     31.92 o 
   4   4   1        1.99        7.98     12.97 o 
   6   4   1    16775.62    17328.80    136.66 o 
   7   4   1      470.63      422.95     19.95 o 
   8   4   1     2376.49     2659.37     30.92 o 
   9   4   1     1316.39     1325.70     29.93 o 
  10   4   1     3071.15     3062.37     53.87 o 
  11   4   1     3231.73     3334.69     52.87 o 
  12   4   1      717.40      702.25     26.93 o 
  13   4   1      144.56      150.62     23.94 o 
  14   4   1     1478.33     1466.34     41.90 o 
  15   4   1      636.23      651.38     35.91 o 
  16   4   1      172.70      131.67     36.91 o 
  17   4   1      215.12      188.53     43.89 o 
  18   4   1     1489.50     1422.45     73.82 o 
  19   4   1      858.85      851.88     73.82 o 
  20   4   1      270.98      207.48     66.83 o 
  21   4   1      571.76      415.96     71.82 o 
  22   4   1      132.06      144.64     67.83 o 
  23   4   1      387.51      308.23     73.82 o 
  24   4   1      223.73      101.75     71.82 o 
  25   4   1       34.02       47.88     75.81 o 
  26   4   1      104.78      126.68     80.80 o 
  27   4   1      308.54      243.39     95.76 o 
   1   5   1     5785.99     6371.12     60.85 o 
   2   5   1     1287.98     1455.37     17.96 o 
   3   5   1     1344.64     1447.39     24.94 o 
   5   5   1      694.12      572.57     16.96 o 
   6   5   1     3747.89     3983.07     46.88 o 
   7   5   1    15040.63    15527.29    130.67 o 
   8   5   1     7020.77     7144.19     74.81 o 
   9   5   1     1109.12     1201.01     34.91 o 
  10   5   1     1529.83     1530.19     30.92 o 
  11   5   1     1687.61     1794.53     40.90 o 
  12   5   1     4547.13     4570.61     62.84 o 
  13   5   1     1097.01     1161.11     33.92 o 
  14   5   1     1438.16     1455.37     39.90 o 
  15   5   1      145.14      129.68     31.92 o 
  16   5   1      173.39      137.66     35.91 o 
  17   5   1       47.51        2.00     39.90 o 
  18   5   1       59.25        9.98     52.87 o 
  19   5   1      943.28      923.70     69.83 o 
  20   5   1      779.85      737.16     74.81 o 
  21   5   1      189.79      263.34     68.83 o 
  22   5   1      207.05      177.56     67.83 o 
  23   5   1       98.13      265.34     70.82 o 
  24   5   1       13.79        2.99     66.83 o 
  25   5   1      569.25      385.04     81.80 o 
  26   5   1      270.13      143.64     81.80 o 
  27   5   1       88.68      132.67     88.78 o 
   1   6   1       98.21      158.60     15.96 o 
   2   6   1     2208.37     2154.63     48.88 o 
   3   6   1    15825.90    16391.14    140.65 o 
   4   6   1    16547.80    17355.74    137.66 o 
   5   6   1     3745.03     4019.98     47.88 o 
   6   6   1     1838.82     2091.79     27.93 o 
   7   6   1     8113.82     8471.88     73.82 o 
   8   6   1       56.90       64.84     18.95 o 
   9   6   1     1172.59     1284.80     34.91 o 
  10   6   1      127.93      108.73     20.95 o 
  11   6   1      518.35      469.83     27.93 o 
  12   6   1     3195.92     3266.86     54.86 o 
  13   6   1      210.75      204.49     27.93 o 
  14   6   1     2080.21     2012.98     49.88 o 
  15   6   1     1285.83     1362.60     46.88 o 
  16   6   1      930.97      887.79     46.88 o 
  17   6   1     1749.19     1700.76     65.84 o 
  18   6   1      157.95      171.57     57.86 o 
  19   6   1      308.45      169.58     58.85 o 
  20   6   1       18.60        2.00     60.85 o 
  21   6   1       18.29        0.00     61.85 o 
  22   6   1      594.35      410.98     71.82 o 
  23   6   1     1415.68     1542.16     93.77 o 
  24   6   1      189.74      119.70     73.82 o 
  25   6   1       79.07      127.68     74.81 o 
  26   6   1      282.30      323.19     83.79 o 
  27   6   1      337.69      361.10     91.77 o 
   1   7   1     9551.76     9676.88     89.78 o 
   2   7   1    16876.18    16962.71    135.66 o 
   3   7   1     1520.64     1735.67     36.91 o 
   4   7   1      476.84      446.89     20.95 o 
   5   7   1    15103.42    15778.67    132.67 o 
   6   7   1     7951.22     8362.16     72.82 o 
   7   7   1        4.47       37.91     17.96 o 
   8   7   1      318.21      309.23     24.94 o 
   9   7   1      644.50      731.18     27.93 o 
  10   7   1     1311.00     1379.56     32.92 o 
  11   7   1     2272.45     2218.47     53.87 o 
  12   7   1     1686.28     1798.52     41.90 o 
  13   7   1     2042.60     2189.54     50.87 o 
  14   7   1     4570.44     4904.77     72.82 o 
  15   7   1     1751.39     1813.48     50.87 o 
  16   7   1      266.24      319.20     40.90 o 
  17   7   1      167.35      123.69     46.88 o 
  18   7   1     2309.37     2269.34     84.79 o 
  19   7   1      212.10       72.82     57.86 o 
  20   7   1      220.31      178.55     64.84 o 
  21   7   1      774.11      753.12     78.80 o 
  22   7   1       20.20        1.00     64.84 o 
  23   7   1       30.90      172.57     90.77 o 
  24   7   1      577.34      754.12     83.79 o 
  25   7   1      255.24      129.68     89.78 o 
  26   7   1       70.73       16.96     79.80 o 
  27   7   1      125.41      102.74     89.78 o 
   1   8   1      346.83      407.98     18.95 o 
   2   8   1     2230.26     2465.85     43.89 o 
   3   8   1     5760.23     5862.39     63.84 o 
   4   8   1     2483.70     2780.07     31.92 o 
   5   8   1     7243.38     7293.82     75.81 o 
   6   8   1       52.96       50.87     18.95 o 
   7   8   1      313.81      322.20     24.94 o 
   8   8   1     3058.38     2915.73     48.88 o 
   9   8   1     5322.23     5580.09     69.83 o 
  10   8   1     5179.44     4850.91     64.84 o 
  11   8   1      958.97      947.64     34.91 o 
  12   8   1      608.22      512.72     30.92 o 
  13   8   1       57.84        1.00     27.93 o 
  14   8   1      109.12       13.97     29.93 o 
  15   8   1      824.66      728.18     39.90 o 
  16   8   1     2696.59     2492.79     69.83 o 
  17   8   1     2998.15     2935.68     80.80 o 
  18   8   1       55.81       47.88     54.86 o 
  19   8   1      815.69      753.12     77.81 o 
  20   8   1       62.53       94.76     69.83 o 
  21   8   1     1544.96     1396.52     86.78 o 
  22   8   1      272.22      346.14     72.82 o 
  23   8   1       27.65        1.00     67.83 o 
  24   8   1      409.41      401.00     79.80 o 
  25   8   1      749.27      896.76     92.77 o 
  26   8   1      241.47      271.32     91.77 o 
   1   9   1     1096.86     1213.97     23.94 o 
   2   9   1     8593.22     8513.78     74.81 o 
   3   9   1    14123.13    14677.41    113.72 o 
   4   9   1     1396.89     1411.48     33.92 o 
   5   9   1     1187.02     1285.79     36.91 o 
   6   9   1     1166.85     1313.73     35.91 o 
   7   9   1      681.90      735.17     27.93 o 
   8   9   1     5357.47     5519.24     68.83 o 
   9   9   1      474.88      640.40     27.93 o 
  10   9   1       95.14       77.81     24.94 o 
  11   9   1     1198.97     1333.68     38.90 o 
  12   9   1      967.90     1019.46     40.90 o 
  13   9   1      489.16      523.69     34.91 o 
  14   9   1      207.61      154.61     32.92 o 
  15   9   1     1193.92     1199.01     46.88 o 
  16   9   1      886.67      880.80     47.88 o 
  17   9   1      126.35       71.82     44.89 o 
  18   9   1     1319.15     1159.11     72.82 o 
  19   9   1        5.02        0.00     54.86 o 
  20   9   1       91.25       89.78     63.84 o 
  21   9   1       68.05       98.75     64.84 o 
  22   9   1      503.19      493.77     82.79 o 
  23   9   1      981.19     1114.22     87.78 o 
  24   9   1       68.97      183.54     75.81 o 
  25   9   1        4.28       57.86     77.81 o 
  26   9   1       34.03       45.89     82.79 o 
   1  10   1     3616.29     3942.17     51.87 o 
   2  10   1     4514.05     4456.89     52.87 o 
   3  10   1     4431.09     4258.38     56.86 o 
   4  10   1     3013.55     3063.36     53.87 o 
   5  10   1     1475.71     1579.06     31.92 o 
   6  10   1      142.44      196.51     21.95 o 
   7  10   1     1372.32     1437.42     32.92 o 
   8  10   1     5187.93     4769.11     64.84 o 
   9  10   1       94.61       51.87     24.94 o 
  10  10   1     4500.54     4648.41     71.82 o 
  11  10   1      425.01      347.13     31.92 o 
  12  10   1     2566.78     2611.49     55.86 o 
  13  10   1      401.71      381.05     36.91 o 
  14  10   1      576.75      688.28     39.90 o 
  15  10   1      681.05      616.46     42.89 o 
  16  10   1     1400.42     1298.76     54.86 o 
  17  10   1      448.15      436.91     51.87 o 
  18  10   1     1176.32     1149.14     72.82 o 
  19  10   1      645.77      573.57     66.83 o 
  20  10   1     1442.16     1571.08     88.78 o 
  21  10   1      413.80      351.12     71.82 o 
  22  10   1      116.59      181.55     70.82 o 
  23  10   1     1183.44     1250.88     90.77 o 
  24  10   1        5.27        0.00     72.82 o 
  25  10   1       56.72       13.97     77.81 o 
  26  10   1      202.98      283.29     91.77 o 
   1  11   1     4544.09     5093.30     62.84 o 
   2  11   1      438.27      458.86     23.94 o 
   3  11   1    12215.75    12546.72    112.72 o 
   4  11   1     3101.29     3263.86     52.87 o 
   5  11   1     1704.68     1880.31     46.88 o 
   6  11   1      502.13      473.82     27.93 o 
   7  11   1     2313.81     2220.46     46.88 o 
   8  11   1     1004.52      958.61     34.91 o 
   9  11   1     1213.50     1313.73     37.91 o 
  10  11   1      431.46      363.09     31.92 o 
  11  11   1      644.92      684.29     36.91 o 
  12  11   1      447.58      502.75     36.91 o 
  13  11   1      139.30       41.90     32.92 o 
  14  11   1      155.64      151.62     35.91 o 
  15  11   1     1844.71     1917.22     56.86 o 
  16  11   1     2026.89     2116.72     62.84 o 
  17  11   1      761.24      607.49     53.87 o 
  18  11   1      624.69      578.56     64.84 o 
  19  11   1      638.51      591.53     67.83 o 
  20  11   1       45.39      114.71     65.84 o 
  21  11   1     2076.75     2108.74     97.76 o 
  22  11   1        6.71        0.00     72.82 o 
  23  11   1      425.27      319.20     74.81 o 
  24  11   1      112.38      176.56     78.80 o 
  25  11   1      154.91      153.62     82.79 o 
   1  12   1      190.29      172.57     20.95 o 
   2  12   1     5811.83     5697.80     64.84 o 
   3  12   1      770.74      930.68     29.93 o 
   4  12   1      702.16      712.22     33.92 o 
   5  12   1     4568.49     4627.46     63.84 o 
   6  12   1     3232.18     3243.91     53.87 o 
   7  12   1     1710.54     1793.53     41.90 o 
   8  12   1      633.26      606.49     31.92 o 
   9  12   1     1000.29     1054.37     39.90 o 
  10  12   1     2576.86     2658.37     56.86 o 
  11  12   1      438.39      523.69     37.91 o 
  12  12   1       35.96        1.00     32.92 o 
  13  12   1     1626.01     1565.10     49.88 o 
  14  12   1      418.54      488.78     40.90 o 
  15  12   1     1550.92     1418.46     55.86 o 
  16  12   1       46.70        1.00     40.90 o 
  17  12   1       73.69      153.62     49.88 o 
  18  12   1      142.78      103.74     58.85 o 
  19  12   1        7.63        5.99     56.86 o 
  20  12   1      173.62      103.74     65.84 o 
  21  12   1     1211.63     1271.83     88.78 o 
  22  12   1      120.62      110.72     70.82 o 
  23  12   1       23.25        0.00     75.81 o 
  24  12   1      144.56      218.46     83.79 o 
  25  12   1      202.96      231.42     92.77 o 
   1  13   1      572.57      644.39     36.91 o 
   2  13   1      915.60      901.75     30.92 o 
   3  13   1     1620.00     1621.96     39.90 o 
   4  13   1      150.63      126.68     23.94 o 
   5  13   1     1142.06     1206.99     36.91 o 
   6  13   1      212.11      254.37     28.93 o 
   7  13   1     2040.75     2193.53     50.87 o 
   8  13   1       67.64       62.84     29.93 o 
   9  13   1      514.45      511.72     34.91 o 
  10  13   1      375.92      445.89     36.91 o 
  11  13   1      168.82      153.62     34.91 o 
  12  13   1     1653.33     1759.61     57.86 o 
  13  13   1      361.52      340.15     39.90 o 
  14  13   1      942.02      912.72     46.88 o 
  15  13   1      127.50       61.85     39.90 o 
  16  13   1      225.33      222.45     46.88 o 
  17  13   1      614.44      755.12     58.85 o 
  18  13   1       49.08        0.00     55.86 o 
  19  13   1        7.13        0.00     60.85 o 
  20  13   1      103.74      110.72     70.82 o 
  21  13   1        3.72        1.00     89.78 o 
  22  13   1       66.34       79.80     76.81 o 
  23  13   1      243.79      273.32     82.79 o 
  24  13   1        5.46        0.00     79.80 o 
   1  14   1      575.55      591.53     31.92 o 
   2  14   1       71.71       53.87     23.94 o 
   3  14   1      750.27      720.20     29.93 o 
   4  14   1     1426.87     1347.64     39.90 o 
   5  14   1     1442.08     1465.35     39.90 o 
   6  14   1     2103.34     2026.95     48.88 o 
   7  14   1     4697.44     4861.88     72.82 o 
   8  14   1      110.94       57.86     30.92 o 
   9  14   1      201.19      124.69     32.92 o 
  10  14   1      582.55      620.45     38.90 o 
  11  14   1      167.23      184.54     36.91 o 
  12  14   1      432.35      453.87     39.90 o 
  13  14   1      908.06     1000.51     47.88 o 
  14  14   1      151.83       41.90     39.90 o 
  15  14   1      134.38       94.76     42.89 o 
  16  14   1     1084.02     1126.19     62.84 o 
  17  14   1       28.19       22.94     52.87 o 
  18  14   1      287.26      307.23     62.84 o 
  19  14   1       11.47       17.96     61.85 o 
  20  14   1       17.46        1.00     66.83 o 
  21  14   1      115.59      100.75     92.77 o 
  22  14   1       26.42      241.40     90.77 o 
  23  14   1      487.60      578.56    106.73 o 
  24  14   1        7.49       40.90     99.75 o 
   1  15   1      128.48       82.79     29.93 o 
   2  15   1      775.27      702.25     50.87 o 
   3  15   1     1127.66     1258.86     38.90 o 
   4  15   1      627.91      634.42     34.91 o 
   5  15   1      118.59       89.78     30.92 o 
   6  15   1     1297.37     1405.50     47.88 o 
   7  15   1     1649.04     1628.94     48.88 o 
   8  15   1      848.35      776.07     40.90 o 
   9  15   1     1179.87     1117.21     46.88 o 
  10  15   1      692.70      714.22     44.89 o 
  11  15   1     1811.54     1793.53     55.86 o 
  12  15   1     1587.18     1507.24     56.86 o 
  13  15   1      111.07       85.79     39.90 o 
  14  15   1      128.09      138.65     42.89 o 
  15  15   1      369.75      372.07     47.88 o 
  16  15   1        4.39        2.00     47.88 o 
  17  15   1      308.09      354.12     62.84 o 
  18  15   1      168.96      185.54     68.83 o 
  19  15   1      492.82      582.55     84.79 o 
  20  15   1      232.69      534.67     92.77 o 
  21  15   1      106.50      124.69     87.78 o 
  22  15   1        4.44        1.00    126.68 o 
  23  15   1      146.44      294.27    151.62 o 
   1  16   1     1674.62     1696.77     53.87 o 
   2  16   1      929.73     1012.48     49.88 o 
   3  16   1      531.35      560.60     40.90 o 
   4  16   1      165.41      167.58     37.91 o 
   5  16   1      156.49      112.72     37.91 o 
   6  16   1      973.11      977.56     46.88 o 
   7  16   1      263.89      239.40     40.90 o 
   8  16   1     2518.24     2488.80     64.84 o 
   9  16   1      927.18      826.94     48.88 o 
  10  16   1     1424.05     1387.54     57.86 o 
  11  16   1     2116.59     2192.53     66.83 o 
  12  16   1       47.40       22.94     46.88 o 
  13  16   1      233.59      152.62     45.89 o 
  14  16   1     1136.22     1102.25     61.85 o 
  15  16   1        5.91        2.00     48.88 o 
  16  16   1       41.22       66.83     54.86 o 
  17  16   1      252.30       44.89     62.84 o 
  18  16   1      216.98      187.53     64.84 o 
  19  16   1      125.67      141.65     76.81 o 
  20  16   1      154.97      237.41     97.76 o 
  21  16   1      111.22        1.00     95.76 o 
  22  16   1      101.71      159.60    105.74 o 
   1  17   1     1623.69     1594.03     60.85 o 
   2  17   1     3980.66     3921.23    102.74 o 
   3  17   1      435.41      438.91     46.88 o 
   4  17   1      228.41      230.43     43.89 o 
   5  17   1       52.08       44.89     41.90 o 
   6  17   1     1775.61     1813.48     80.80 o 
   7  17   1      187.64      149.63     43.89 o 
   8  17   1     2917.29     2735.18     82.79 o 
   9  17   1      116.50      102.74     44.89 o 
  10  17   1      489.84      445.89     50.87 o 
  11  17   1      752.68      709.23     54.86 o 
  12  17   1       60.07       43.89     46.88 o 
  13  17   1      639.65      705.24     57.86 o 
  14  17   1       32.85       57.86     50.87 o 
  15  17   1      277.71      323.19     59.85 o 
  16  17   1      254.01      235.41     66.83 o 
  17  17   1        1.32        3.99     70.82 o 
  18  17   1      528.29      524.69     97.76 o 
  19  17   1      132.68      123.69     95.76 o 
  20  17   1      194.94      215.46    116.71 o 
  21  17   1      123.33        1.00    161.60 o 
  22  17   1      533.16      668.33    140.65 o 
   1  18   1     2601.99     2433.93     91.77 o 
   2  18   1     1001.04     1109.23     66.83 o 
   3  18   1      238.74      247.38     53.87 o 
   4  18   1     1549.05     1422.45     71.82 o 
   5  18   1       64.80        1.00     45.89 o 
   6  18   1      160.93      175.56     49.88 o 
   7  18   1     2331.69     2470.84    102.74 o 
   8  18   1       64.12       24.94     46.88 o 
   9  18   1     1278.18     1086.29     67.83 o 
  10  18   1     1199.96     1056.37     66.83 o 
  11  18   1      567.19      486.79     61.85 o 
  12  18   1      135.88      119.70     61.85 o 
  13  18   1       42.61       11.97     53.87 o 
  14  18   1      272.32      236.41     58.85 o 
  15  18   1      174.39       74.81     65.84 o 
  16  18   1      213.58      191.52     67.83 o 
  17  18   1      544.78      527.68     85.79 o 
  18  18   1       36.20        0.00     83.79 o 
  19  18   1      187.56      189.53    100.75 o 
  20  18   1      262.81      366.09    125.69 o 
  21  18   1      484.88      708.23    176.56 o 
   1  19   1     1251.75     1236.92     80.80 o 
   2  19   1     1250.51     1242.90     80.80 o 
   3  19   1     1327.01     1200.01     80.80 o 
   4  19   1      827.16      831.93     73.82 o 
   5  19   1      951.58      782.05     74.81 o 
   6  19   1      303.90      279.30     66.83 o 
   7  19   1      233.73      139.65     64.84 o 
   8  19   1      776.17      727.19     73.82 o 
   9  19   1        4.89        0.00     59.85 o 
  10  19   1      614.76      568.58     67.83 o 
  11  19   1      634.28      689.28     69.83 o 
  12  19   1        8.06       42.89     58.85 o 
  13  19   1        5.35        0.00     58.85 o 
  14  19   1        7.34        0.00     64.84 o 
  15  19   1      497.19      567.59     98.75 o 
  16  19   1      128.98      126.68     79.80 o 
  17  19   1      129.17        0.00     92.77 o 
  18  19   1      192.48      135.66     97.76 o 
  19  19   1        0.60       90.77    147.63 o 
  20  19   1       53.58        4.99    211.47 o 
   1  20   1      320.62      292.27     68.83 o 
   2  20   1       16.86        1.00     62.84 o 
   3  20   1     1947.97     1904.25     91.77 o 
   4  20   1      269.11      147.63     65.84 o 
   5  20   1      769.10      766.09     91.77 o 
   6  20   1       19.10       47.88     66.83 o 
   7  20   1      202.07      171.57     67.83 o 
   8  20   1       80.39       93.77     65.84 o 
   9  20   1       98.67      230.43     67.83 o 
  10  20   1     1433.86     1535.17     88.78 o 
  11  20   1       47.00        0.00     63.84 o 
  12  20   1      169.36       85.79     66.83 o 
  13  20   1       87.15       50.87     66.83 o 
  14  20   1       20.05       54.86     71.82 o 
  15  20   1      241.12      271.32     95.76 o 
  16  20   1      146.57      232.42     99.75 o 
  17  20   1      193.91      415.96    124.69 o 
  18  20   1      276.04       82.79    184.54 o 
  19  20   1       39.56        1.00    198.51 o 
   1  21   1      619.56      583.55     77.81 o 
   2  21   1       31.46      100.75     68.83 o 
   3  21   1       81.84       45.89     67.83 o 
   4  21   1      570.93      507.73     77.81 o 
   5  21   1      202.24      133.67     68.83 o 
   6  21   1       18.76      103.74     66.83 o 
   7  21   1      786.05      836.91     81.80 o 
   8  21   1     1515.13     1645.90     92.77 o 
   9  21   1       67.48       11.97     68.83 o 
  10  21   1      422.13      443.89     75.81 o 
  11  21   1     2025.52     2092.78    111.72 o 
  12  21   1     1222.22     1231.93     92.77 o 
  13  21   1        4.71        1.00     81.80 o 
  14  21   1       99.59       52.87     89.78 o 
  15  21   1      103.62      228.43     91.77 o 
  16  21   1      107.42      131.67     99.75 o 
  17  21   1      133.24       31.92    121.70 o 
  18  21   1      478.71      414.97    170.57 o 
   1  22   1     1729.46     1631.93    119.70 o 
   2  22   1      343.23      403.00     78.80 o 
   3  22   1      326.63      184.54     71.82 o 
   4  22   1      143.82       73.82     69.83 o 
   5  22   1      206.69      174.56     70.82 o 
   6  22   1      591.02      619.46     78.80 o 
   7  22   1       18.85        1.00     73.82 o 
   8  22   1      285.75      414.97     76.81 o 
   9  22   1      490.97      441.90     77.81 o 
  10  22   1      121.67      176.56     71.82 o 
  11  22   1        3.63        0.00     68.83 o 
  12  22   1      122.54        1.00     68.83 o 
  13  22   1       68.68      137.66     79.80 o 
  14  22   1       26.12       20.95     91.77 o 
  15  22   1        4.61       96.76     92.77 o 
  16  22   1      105.91       71.82    102.74 o 
  17  22   1      503.44      658.36    154.61 o 
   1  23   1      671.27      825.94     85.79 o 
   2  23   1      258.23      337.16     80.80 o 
   3  23   1      126.30       89.78     73.82 o 
   4  23   1      395.49      325.19     75.81 o 
   5  23   1      102.21      148.63     71.82 o 
   6  23   1     1388.94     1651.88    199.50 o 
   7  23   1       35.31        0.00     68.83 o 
   8  23   1       26.49       44.89     70.82 o 
   9  23   1      975.99      930.68     87.78 o 
  10  23   1     1177.75     1287.79     92.77 o 
  11  23   1      433.73      529.68     81.80 o 
  12  23   1       22.98        0.00     70.82 o 
  13  23   1      231.16      274.32     86.78 o 
  14  23   1      492.49      615.47    108.73 o 
  15  23   1      153.45      109.73     98.75 o 
   1  24   1     1082.03     1025.44     93.77 o 
   2  24   1      165.28      181.55     78.80 o 
   3  24   1       32.04       14.96     74.81 o 
   4  24   1      231.76      207.48     77.81 o 
   5  24   1       11.16        2.99     72.82 o 
   6  24   1      179.58      133.67     76.81 o 
   7  24   1      594.72      398.01     79.80 o 
   8  24   1      394.08      466.84     82.79 o 
   9  24   1       68.77        1.00     73.82 o 
  10  24   1        6.63        0.00     72.82 o 
  11  24   1      118.03       66.83     75.81 o 
  12  24   1      141.64      164.59     77.81 o 
  13  24   1        6.03       24.94     89.78 o 
  14  24   1        5.74       34.91     98.75 o 
   1  25   1      533.56      515.71     88.78 o 
   2  25   1      972.50     1021.45     99.75 o 
   3  25   1      336.16      439.90     86.78 o 
   4  25   1       35.12       31.92     73.82 o 
   5  25   1      586.53      613.47     87.78 o 
   6  25   1       82.49       48.88     77.81 o 
   7  25   1      261.97      245.39     81.80 o 
   8  25   1      787.39      842.90     91.77 o 
   9  25   1        4.98        0.00     92.77 o 
  10  25   1       54.43       37.91     77.81 o 
  11  25   1      135.60       41.90     78.80 o 
  12  25   1      208.06      114.71     85.79 o 
   1  26   1      665.62      589.53     93.77 o 
   2  26   1      279.08      287.28     86.78 o 
   3  26   1        0.64        2.00     79.80 o 
   4  26   1      112.44      157.61     79.80 o 
   5  26   1      274.14      369.08     84.79 o 
   6  26   1      300.27      409.98     87.78 o 
   7  26   1       72.82      159.60     79.80 o 
   8  26   1      241.50      127.68     81.80 o 
   9  26   1       32.74      103.74     79.80 o 
  10  26   1      186.22      257.36     85.79 o 
   1  27   1      890.39      986.54    103.74 o 
   2  27   1        9.73       56.86     83.79 o 
   3  27   1      164.74      281.30     91.77 o 
   4  27   1      312.70      249.38     87.78 o 
   5  27   1       98.72      175.56     84.79 o 
   6  27   1      337.01      397.01     89.78 o 
   7  27   1      121.60      185.54    102.74 o 
   0   0   2    91939.01    91791.19   1214.97 o 
   1   0   2    67721.28    70895.27    740.15 o 
   2   0   2    61516.84    66390.50    733.17 o 
   3   0   2    38889.34    39126.46    389.03 o 
   4   0   2     7396.75     7536.21     91.77 o 
   5   0   2    39800.70    39049.66    425.94 o 
   6   0   2    46682.98    44664.66    479.80 o 
   7   0   2    20715.31    20298.40    223.44 o 
   8   0   2    64446.50    65222.41    671.33 o 
   9   0   2    66513.41    69486.78    822.95 o 
  10   0   2     5411.49     4637.44     90.77 o 
  11   0   2     6310.41     5869.37     94.76 o 
  12   0   2    17299.21    17056.48    198.51 o 
  13   0   2    15504.05    14783.15    182.54 o 
  14   0   2     2759.56     2930.69    112.72 o 
  15   0   2    19538.96    19757.75    299.25 o 
  16   0   2     1061.70     1154.12     83.79 o 
  17   0   2     3597.14     3632.94    113.72 o 
  18   0   2     4389.78     4077.83    140.65 o 
  19   0   2     3794.55     3595.04    178.55 o 
  20   0   2     2462.01     2455.88    138.65 o 
  21   0   2     6002.84     5585.08    274.32 o 
  22   0   2     1996.78     2006.00    169.58 o 
  23   0   2     3852.38     3946.16    181.55 o 
  24   0   2     2249.03     2344.16    152.62 o 
  25   0   2     1461.25     1247.89    167.58 o 
  26   0   2     3693.71     4017.98    197.51 o 
  27   0   2     3855.07     4507.76    218.46 o 
   0   1   2    69501.73    71056.87    981.55 o 
   1   1   2    28556.74    29844.60    300.25 o 
   2   1   2     4681.95     5409.51     78.80 o 
   3   1   2    15996.61    16405.11    142.64 o 
   4   1   2    29598.26    32028.16    302.25 o 
   5   1   2      775.30      647.39     22.94 o 
   6   1   2    43669.03    46013.30    392.02 o 
   7   1   2    31715.13    32999.74    279.30 o 
   8   1   2     7219.87     6837.95     60.85 o 
   9   1   2    23995.70    23242.06    168.58 o 
  10   1   2    12789.91    12443.98     96.76 o 
  11   1   2    13565.82    12678.40    120.70 o 
  12   1   2     2791.77     2481.81     43.89 o 
  13   1   2     3353.17     3312.74     75.81 o 
  14   1   2     8997.97     8940.71    113.72 o 
  15   1   2     3414.86     3428.45     69.83 o 
  16   1   2    14822.21    14513.82    312.22 o 
  17   1   2      689.84      797.01     50.87 o 
  18   1   2     9014.32     9166.15    165.59 o 
  19   1   2     2091.11     2170.59     83.79 o 
  20   1   2     1129.24     1171.08     78.80 o 
  21   1   2     1860.05     1762.61     90.77 o 
  22   1   2     1914.33     1826.45     92.77 o 
  23   1   2      364.28      359.10     74.81 o 
  24   1   2     1232.50     1190.03     92.77 o 
  25   1   2     1778.79     1674.83    104.74 o 
  26   1   2      118.18       54.86     83.79 o 
  27   1   2      580.34      568.58    100.75 o 
   0   2   2    61476.25    63187.49    769.08 o 
   1   2   2     4370.15     4946.67     78.80 o 
   2   2   2    14973.62    14016.06    127.68 o 
   3   2   2     1361.15     1225.94     16.96 o 
   4   2   2    44752.85    46309.56    383.05 o 
   6   2   2    17015.00    16557.72    133.67 o 
   7   2   2    25628.12    23675.98    174.56 o 
   8   2   2     8513.26     8562.66     94.76 o 
   9   2   2    13362.06    12408.07    124.69 o 
  10   2   2    14371.12    14645.49    132.67 o 
  11   2   2    12300.19    12472.91    109.73 o 
  12   2   2    12839.60    12583.63    119.70 o 
  13   2   2       49.42       31.92     27.93 o 
  14   2   2     2878.89     2877.83     55.86 o 
  15   2   2     3591.52     3526.21     68.83 o 
  16   2   2     1768.58     1720.71     55.86 o 
  17   2   2     2520.41     2553.63     69.83 o 
  18   2   2     3057.60     3300.77    100.75 o 
  19   2   2     5370.77     5290.81    123.69 o 
  20   2   2     2907.23     2930.69    107.73 o 
  21   2   2     3264.88     3090.30    112.72 o 
  22   2   2     1780.94     1636.92    121.70 o 
  23   2   2     1390.24     1181.06     87.78 o 
  24   2   2      617.48      663.35     85.79 o 
  25   2   2     2522.68     2540.67    115.71 o 
  26   2   2      352.62      328.18     87.78 o 
  27   2   2      709.75      778.06    103.74 o 
   0   3   2    37210.42    36155.87    360.10 o 
   1   3   2    15447.92    15509.34    142.64 o 
   3   3   2    88021.38    92733.84    614.47 o 
   4   3   2    36900.73    37654.14    266.34 o 
   5   3   2    35085.11    34736.41    239.40 o 
   6   3   2    25277.02    25451.55    205.49 o 
   7   3   2     5225.91     4607.51     48.88 o 
   8   3   2    14703.22    14055.96    116.71 o 
   9   3   2    34116.60    31384.76    221.45 o 
  10   3   2    16047.79    15787.64    131.67 o 
  11   3   2     2758.97     2423.96     41.90 o 
  12   3   2    27724.84    26803.18    206.49 o 
  13   3   2    14259.11    14025.04    128.68 o 
  14   3   2     6486.88     6488.82     76.81 o 
  15   3   2    26415.93    27025.63    268.33 o 
  16   3   2     4139.48     4103.77     81.80 o 
  17   3   2     2748.71     2760.12    103.74 o 
  18   3   2    15578.41    16079.92    194.52 o 
  19   3   2     5749.65     5772.61    128.68 o 
  20   3   2     1804.51     1815.47     91.77 o 
  21   3   2     7249.86     7525.24    155.61 o 
  22   3   2     3655.25     3569.10    118.70 o 
  23   3   2     2071.09     1871.34     96.76 o 
  24   3   2     3259.98     3168.10    120.70 o 
  25   3   2      859.37      866.84     91.77 o 
  26   3   2     2261.92     2330.19    117.71 o 
  27   3   2     1405.21     1442.40    141.65 o 
   0   4   2     6528.05     6452.91     81.80 o 
   1   4   2    29982.13    32566.82    309.23 o 
   2   4   2    44310.50    46818.29    403.00 o 
   3   4   2    37761.55    39033.70    285.29 o 
   4   4   2     5206.34     5359.64     63.84 o 
   5   4   2      533.67      407.98     15.96 o 
   6   4   2    19703.39    19421.59    141.65 o 
   7   4   2    21350.38    20506.88    141.65 o 
   8   4   2     3269.71     2971.59     48.88 o 
   9   4   2    30496.14    30827.15    245.39 o 
  10   4   2    10250.00     9370.64     90.77 o 
  11   4   2     9165.52     8690.34     98.75 o 
  12   4   2     2557.55     2242.41     44.89 o 
  13   4   2    16578.78    16696.38    153.62 o 
  14   4   2    13110.55    13264.93    126.68 o 
  15   4   2     1434.11     1581.06     57.86 o 
  16   4   2    19974.69    20117.85    219.45 o 
  17   4   2     2052.07     2157.62     65.84 o 
  18   4   2     5240.36     5376.60    105.74 o 
  19   4   2     4403.94     4262.38    107.73 o 
  20   4   2     1445.21     1327.69     86.78 o 
  21   4   2     3122.27     2855.88    106.73 o 
  22   4   2      922.95      873.82     83.79 o 
  23   4   2      557.80      589.53     78.80 o 
  24   4   2     1291.22     1303.75     94.76 o 
  25   4   2     1932.54     1700.76    101.75 o 
  26   4   2       30.13       64.84     80.80 o 
  27   4   2      452.66      516.71     96.76 o 
   0   5   2    40159.25    40065.13    440.90 o 
   1   5   2      650.37      525.69     21.95 o 
   3   5   2    35475.54    35731.93    255.36 o 
   4   5   2      597.28      478.81     15.96 o 
   5   5   2     4046.46     3574.09     52.87 o 
   6   5   2     2679.37     2504.76     43.89 o 
   7   5   2    28022.13    27581.25    225.44 o 
   8   5   2     3379.00     3166.11     41.90 o 
   9   5   2    11997.62    12223.53    107.73 o 
  10   5   2    17353.91    17135.29    144.64 o 
  11   5   2    10465.70    10493.84     95.76 o 
  12   5   2     6021.44     5563.13     67.83 o 
  13   5   2     6884.76     6810.02     77.81 o 
  14   5   2      559.36      607.49     35.91 o 
  15   5   2     5604.91     5566.13     94.76 o 
  16   5   2     6880.15     6749.18    108.73 o 
  17   5   2     1258.31     1352.63     59.85 o 
  18   5   2     1383.93     1482.30     65.84 o 
  19   5   2     7939.65     8121.75    154.61 o 
  20   5   2     2570.36     2682.31     92.77 o 
  21   5   2     1607.72     1653.88     90.77 o 
  22   5   2     2920.89     2915.73    107.73 o 
  23   5   2      493.16      543.64     77.81 o 
  24   5   2     1086.52      996.52     89.78 o 
  25   5   2     1402.90     1461.36     99.75 o 
  26   5   2       66.82      102.74     80.80 o 
  27   5   2      883.87     1008.49    105.74 o 
   0   6   2    47451.29    45676.14    494.77 o 
   1   6   2    44453.58    47461.69    406.99 o 
   2   6   2    16895.77    16749.25    135.66 o 
   3   6   2    25449.51    25833.60    223.44 o 
   4   6   2    19817.81    19547.27    147.63 o 
   5   6   2     2739.15     2586.55     44.89 o 
   6   6   2    42160.91    41805.79    284.29 o 
   8   6   2     7759.13     7599.06     73.82 o 
   9   6   2    37273.68    35683.05    268.33 o 
  10   6   2     4758.11     4603.52     59.85 o 
  11   6   2    10069.19    10263.42     95.76 o 
  12   6   2    30971.03    31000.72    248.38 o 
  13   6   2     7028.27     6905.79     80.80 o 
  14   6   2    10235.71    10363.17    111.72 o 
  15   6   2    10121.21    10138.73    124.69 o 
  16   6   2    10963.92    11234.99    140.65 o 
  17   6   2     7950.71     7690.83    118.70 o 
  18   6   2    11204.34    11034.49    158.60 o 
  19   6   2     6582.55     6480.84    178.55 o 
  20   6   2     2933.15     3024.46     98.75 o 
  21   6   2     6797.83     6649.42    152.62 o 
  22   6   2     3208.33     3277.83    114.71 o 
  23   6   2     1495.81     1519.21     92.77 o 
  24   6   2     2207.63     2099.77    106.73 o 
  25   6   2     1654.82     1631.93    100.75 o 
  26   6   2      812.67      847.89     99.75 o 
  27   6   2     2334.43     2501.76    126.68 o 
   0   7   2    22119.86    22149.79    224.44 o 
   1   7   2    32366.87    34032.16    313.22 o 
   2   7   2    26179.85    24788.21    176.56 o 
   3   7   2     5323.71     4806.02     50.87 o 
   4   7   2    21403.77    20814.12    149.63 o 
   5   7   2    27528.70    27341.84    223.44 o 
   6   7   2     3409.42     2698.27     44.89 o 
   7   7   2    10633.72     9510.29     91.77 o 
   8   7   2     5028.09     4748.16     58.85 o 
   9   7   2    15925.72    15959.22    139.65 o 
  10   7   2    14907.25    14848.98    136.66 o 
  11   7   2     4193.86     4282.33     63.84 o 
  12   7   2     9713.29     9552.19     98.75 o 
  13   7   2     7311.54     7230.97     88.78 o 
  14   7   2     1441.09     1517.22     46.88 o 
  15   7   2     2495.72     2493.78     72.82 o 
  16   7   2     2003.07     2033.93     62.84 o 
  17   7   2     1095.57     1120.21     57.86 o 
  18   7   2     6305.98     6125.73    116.71 o 
  19   7   2     1552.43     1506.25     79.80 o 
  20   7   2     1390.67     1293.77    101.75 o 
  21   7   2     2633.23     2774.08    105.74 o 
  22   7   2     1563.11     1410.48     89.78 o 
  23   7   2     1390.80     1289.78     88.78 o 
  24   7   2      988.89      871.83     88.78 o 
  25   7   2     1889.71     1896.27    105.74 o 
  26   7   2     1138.84     1197.02    100.75 o 
   0   8   2    64776.06    67229.41    753.12 o 
   1   8   2     6856.20     6404.04     76.81 o 
   2   8   2     8728.90     9084.35     98.75 o 
   3   8   2    14941.77    14610.58    125.69 o 
   4   8   2     3162.76     2945.66     50.87 o 
   5   8   2     3124.05     2922.71     40.90 o 
   6   8   2     8001.73     7989.09     76.81 o 
   7   8   2     5049.11     4889.81     69.83 o 
   8   8   2    15386.92    15709.84    131.67 o 
   9   8   2     4809.39     4929.71     63.84 o 
  10   8   2    10763.25    10558.68    101.75 o 
  11   8   2     1457.59     1602.01     41.90 o 
  12   8   2     5382.68     5259.89     79.80 o 
  13   8   2    11103.32    11262.92    114.71 o 
  14   8   2      906.65      817.96     43.89 o 
  15   8   2     1724.17     1695.77     55.86 o 
  16   8   2     3228.71     3113.24     92.77 o 
  17   8   2      768.95      766.09     52.87 o 
  18   8   2     1135.22     1273.82     64.84 o 
  19   8   2     3279.46     3418.48    100.75 o 
  20   8   2      811.97     1016.47     74.81 o 
  21   8   2      944.05      993.52     81.80 o 
  22   8   2     2290.71     2409.99    103.74 o 
  23   8   2      760.47      765.09     82.79 o 
  24   8   2      909.44     1100.26     90.77 o 
  25   8   2      892.10      820.95     89.78 o 
  26   8   2       74.01      133.67     82.79 o 
   0   9   2    66426.77    69154.61    825.94 o 
   1   9   2    24489.97    23798.67    180.55 o 
   2   9   2    13645.39    13021.54    124.69 o 
   3   9   2    34389.33    32138.89    234.42 o 
   4   9   2    30375.85    30761.32    254.37 o 
   5   9   2    12110.38    12359.19    108.73 o 
   6   9   2    38011.02    36718.47    275.31 o 
   7   9   2    16314.05    16361.21    142.64 o 
   8   9   2     4889.37     4877.84     67.83 o 
   9   9   2    30307.47    31337.88    248.38 o 
  10   9   2     4415.58     4404.02     64.84 o 
  11   9   2     6477.18     6628.48     79.80 o 
  12   9   2    12875.08    12618.54    133.67 o 
  13   9   2     4265.31     4282.33     71.82 o 
  14   9   2     6278.01     6312.27     91.77 o 
  15   9   2     3480.86     3482.32     67.83 o 
  16   9   2     4601.39     4594.55     88.78 o 
  17   9   2     2365.78     2321.21     70.82 o 
  18   9   2     3188.76     3131.19     86.78 o 
  19   9   2     2507.94     2496.78     91.77 o 
  20   9   2      686.91      644.39     68.83 o 
  21   9   2     3972.24     3962.12    122.69 o 
  22   9   2     2246.53     2262.36    102.74 o 
  23   9   2      819.18      757.11     82.79 o 
  24   9   2     4699.12     4881.83    206.49 o 
  25   9   2     1265.83     1264.85     99.75 o 
  26   9   2      820.24      854.87     99.75 o 
   0  10   2     5854.64     5523.23    108.73 o 
   1  10   2    13117.88    13385.63    152.62 o 
   2  10   2    13716.47    13929.28    122.69 o 
   3  10   2    15947.37    15806.60    131.67 o 
   4  10   2    10892.80    10203.56     96.76 o 
   5  10   2    17724.96    17763.72    149.63 o 
   6  10   2     4753.76     4581.58     64.84 o 
   7  10   2    14912.02    14895.87    136.66 o 
   8  10   2    10818.40    10640.48    102.74 o 
   9  10   2     4550.97     4624.47     65.84 o 
  10  10   2     7536.06     7500.30     90.77 o 
  11  10   2     1672.11     1721.71     43.89 o 
  12  10   2     7922.44     8000.06    103.74 o 
  13  10   2     6736.66     6691.32     85.79 o 
  14  10   2       72.60       33.92     34.91 o 
  15  10   2     6344.28     6386.08     99.75 o 
  16  10   2     2884.62     3135.18     78.80 o 
  17  10   2     1148.90     1027.44     56.86 o 
  18  10   2     1377.98     1334.67     66.83 o 
  19  10   2     3147.06     3223.96    118.70 o 
  20  10   2     1580.48     1587.04     95.76 o 
  21  10   2     1394.69     1354.62    102.74 o 
  22  10   2     3342.40     3307.75    114.71 o 
  23  10   2     1249.15     1418.46     93.77 o 
  24  10   2     1071.22     1109.23     91.77 o 
  25  10   2     1532.35     1623.95    104.74 o 
   0  11   2     6267.35     6216.50    109.73 o 
   1  11   2    13614.22    12520.79    130.67 o 
   2  11   2    12350.18    12734.26    106.73 o 
   3  11   2     2803.09     2415.98     41.90 o 
   4  11   2     8995.80     8528.74     86.78 o 
   5  11   2    10369.30    10208.55     94.76 o 
   6  11   2    10003.01    10307.31     95.76 o 
   7  11   2     4154.80     4216.49     60.85 o 
   8  11   2     1466.80     1586.05     43.89 o 
   9  11   2     6672.89     6867.88     81.80 o 
  10  11   2     1604.79     1626.94     42.89 o 
  11  11   2      132.73      149.63     32.92 o 
  12  11   2     6267.23     6111.76     87.78 o 
  13  11   2     4205.37     3991.05     76.81 o 
  14  11   2     1110.49     1158.11     47.88 o 
  15  11   2     5487.41     5279.84    105.74 o 
  16  11   2     1321.03     1372.58     57.86 o 
  17  11   2      474.97      516.71     52.87 o 
  18  11   2     2120.89     1999.02     87.78 o 
  19  11   2      761.16      748.14     73.82 o 
  20  11   2       42.54        1.00     57.86 o 
  21  11   2     1946.87     1851.38     95.76 o 
  22  11   2     1340.11     1408.49     90.77 o 
  23  11   2       13.37        0.00     72.82 o 
  24  11   2     1045.21     1191.03    101.75 o 
  25  11   2     1529.12     1698.77    115.71 o 
   0  12   2    17471.67    17198.13    202.50 o 
   1  12   2     2685.01     2350.14     47.88 o 
   2  12   2    12958.75    12615.55    119.70 o 
   3  12   2    27617.00    26698.45    206.49 o 
   4  12   2     2547.58     2338.17     45.89 o 
   5  12   2     6015.78     5553.16     67.83 o 
   6  12   2    31543.62    31501.47    251.37 o 
   7  12   2     9786.48     9625.01     98.75 o 
   8  12   2     5336.06     5136.20     71.82 o 
   9  12   2    13081.81    12822.04    127.68 o 
  10  12   2     8080.45     8178.61     93.77 o 
  11  12   2     6220.56     6334.21     88.78 o 
  12  12   2     7996.05     7997.06     92.77 o 
  13  12   2     2700.17     2826.95     61.85 o 
  14  12   2      658.17      633.42     43.89 o 
  15  12   2    10822.42    11030.50    136.66 o 
  16  12   2     5660.10     5857.40    101.75 o 
  17  12   2     1337.94     1151.13     65.84 o 
  18  12   2     6200.70     6168.62    120.70 o 
  19  12   2     1109.77     1254.87     76.81 o 
  20  12   2     2594.54     2206.50     98.75 o 
  21  12   2     3836.60     3762.62    128.68 o 
  22  12   2      539.33      573.57     85.79 o 
  23  12   2     1427.85     1478.31    103.74 o 
  24  12   2     3362.00     3406.51    134.66 o 
  25  12   2      996.16     1099.26    120.70 o 
   0  13   2    15531.28    14738.26    200.50 o 
   1  13   2     3234.29     3167.10     52.87 o 
   2  13   2       23.46        3.99     22.94 o 
   3  13   2    14056.45    13869.43    127.68 o 
   4  13   2    16407.01    16448.00    151.62 o 
   5  13   2     6957.44     6811.02     77.81 o 
   6  13   2     7048.96     7026.48     81.80 o 
   7  13   2     7445.00     7679.86     91.77 o 
   8  13   2    11181.85    11208.06    113.72 o 
   9  13   2     4439.34     4543.67     73.82 o 
  10  13   2     6891.02     7043.44     86.78 o 
  11  13   2     4281.07     4072.85     82.79 o 
  12  13   2     2747.27     2978.57     61.85 o 
  13  13   2     2065.72     2077.82     58.85 o 
  14  13   2     6783.91     6808.03     98.75 o 
  15  13   2     5413.07     5335.70    123.69 o 
  16  13   2     3156.09     3313.74     84.79 o 
  17  13   2     4600.40     4777.09    125.69 o 
  18  13   2     1027.25     1045.39     71.82 o 
  19  13   2     6350.21     6263.39    144.64 o 
  20  13   2     1678.39     1868.34    124.69 o 
  21  13   2      558.20      501.75     80.80 o 
  22  13   2     4070.31     3815.49    206.49 o 
  23  13   2      649.84      628.43     95.76 o 
  24  13   2     1592.89     1889.29    125.69 o 
   0  14   2     2621.53     2663.36     90.77 o 
   1  14   2     9191.16     8985.60    113.72 o 
   2  14   2     2967.83     3052.39     59.85 o 
   3  14   2     6273.45     6358.15     79.80 o 
   4  14   2    12926.51    13088.37    126.68 o 
   5  14   2      608.99      618.46     35.91 o 
   6  14   2     9735.25     9904.31    107.73 o 
   7  14   2     1561.24     1673.83     47.88 o 
   8  14   2      920.10      819.96     43.89 o 
   9  14   2     6192.33     6006.03     96.76 o 
  10  14   2       33.09       37.91     34.91 o 
  11  14   2     1020.61     1015.47     45.89 o 
  12  14   2      776.87      836.91     46.88 o 
  13  14   2     6975.12     6864.89    111.72 o 
  14  14   2     2721.41     2922.71     71.82 o 
  15  14   2     4600.37     4888.81     96.76 o 
  16  14   2     1259.44     1177.07     61.85 o 
  17  14   2     1707.98     1815.47     75.81 o 
  18  14   2     1602.27     1533.18    103.74 o 
  19  14   2      651.25      656.36     79.80 o 
  20  14   2      174.54      210.48     72.82 o 
  21  14   2     1064.19     1161.11     99.75 o 
  22  14   2     1396.90     1238.91    105.74 o 
  23  14   2      419.34      464.84    108.73 o 
  24  14   2      615.62      730.18    105.74 o 
   0  15   2    18996.63    18901.88    258.36 o 
   1  15   2     3063.61     3209.00     66.83 o 
   2  15   2     3730.92     3458.38     68.83 o 
   3  15   2    26633.33    26954.81    256.36 o 
   4  15   2     1191.82     1306.74     62.84 o 
   5  15   2     5567.65     5378.59     89.78 o 
   6  15   2    10105.93    10483.87    137.66 o 
   7  15   2     2427.90     2388.05     62.84 o 
   8  15   2     1757.06     1674.83     57.86 o 
   9  15   2     3515.14     3647.91     79.80 o 
  10  15   2     6436.06     6437.95    100.75 o 
  11  15   2     5719.20     5725.73     92.77 o 
  12  15   2    10877.66    11211.05    137.66 o 
  13  15   2     5449.28     5271.86     94.76 o 
  14  15   2     4432.65     4429.96     91.77 o 
  15  15   2    10174.42    10327.26    148.63 o 
  16  15   2     2732.67     2857.88     85.79 o 
  17  15   2     1269.49     1179.06     72.82 o 
  18  15   2     7194.69     7653.92    159.60 o 
  19  15   2     1849.40     2019.96    101.75 o 
  20  15   2     2179.30     2071.84    112.72 o 
  21  15   2     3630.67     3735.69    153.62 o 
  22  15   2     1189.48     1326.69    166.58 o 
  23  15   2     1366.50     1389.54    123.69 o 
   0  16   2      911.81      955.62     69.83 o 
   1  16   2    14480.67    14601.60    223.44 o 
   2  16   2     1551.11     1492.28     53.87 o 
   3  16   2     4012.66     3974.09    108.73 o 
   4  16   2    20385.45    20030.07    271.32 o 
   5  16   2     7165.56     7030.47    109.73 o 
   6  16   2    10835.57    10915.79    137.66 o 
   7  16   2     1951.41     1951.14     58.85 o 
   8  16   2     3260.55     3172.09     77.81 o 
   9  16   2     4965.27     4790.06     90.77 o 
  10  16   2     3038.82     3271.84     90.77 o 
  11  16   2     1338.88     1333.68     57.86 o 
  12  16   2     5913.42     6071.86    110.72 o 
  13  16   2     2984.52     3175.09     82.79 o 
  14  16   2     1204.56     1094.27     63.84 o 
  15  16   2     2613.88     2677.33     82.79 o 
  16  16   2     2733.84     2920.72    132.67 o 
  17  16   2     2774.85     2664.36    128.68 o 
  18  16   2     1370.52     1363.60    111.72 o 
  19  16   2     3048.08     3116.23    137.66 o 
  20  16   2      407.49      447.88     93.77 o 
  21  16   2      640.27      467.83    151.62 o 
  22  16   2     2378.91     2399.02    205.49 o 
   0  17   2     3752.05     3773.59    190.53 o 
   1  17   2      628.83      677.31     49.88 o 
   2  17   2     2565.41     2614.48     69.83 o 
   3  17   2     2604.59     2683.31     87.78 o 
   4  17   2     2200.91     2234.43     66.83 o 
   5  17   2     1197.29     1178.06     56.86 o 
   6  17   2     7972.34     8354.17    122.69 o 
   7  17   2     1156.95     1225.94     59.85 o 
   8  17   2      719.11      715.22     53.87 o 
   9  17   2     2503.92     2499.77     76.81 o 
  10  17   2     1285.79     1261.85     63.84 o 
  11  17   2      548.85      497.76     55.86 o 
  12  17   2     1420.31     1386.54     86.78 o 
  13  17   2     4582.39     4688.31    111.72 o 
  14  17   2     1713.00     1823.45     78.80 o 
  15  17   2     1241.12     1230.93     71.82 o 
  16  17   2     2790.10     2894.78    105.74 o 
  17  17   2      864.88      840.90     77.81 o 
  18  17   2      946.44     1092.28     94.76 o 
  19  17   2      524.47      443.89     91.77 o 
  20  17   2      196.05       76.81     98.75 o 
  21  17   2      745.44      853.87    189.53 o 
  22  17   2     1071.35     1173.08    152.62 o 
   0  18   2     4437.53     4232.45    168.58 o 
   1  18   2     9313.03     9408.55    138.65 o 
   2  18   2     3018.42     3195.04    104.74 o 
   3  18   2    15744.49    16103.86    195.51 o 
   4  18   2     5398.67     5542.18    107.73 o 
   5  18   2     1231.77     1388.54     63.84 o 
   6  18   2    11095.70    11072.40    151.62 o 
   7  18   2     6383.66     6381.09    119.70 o 
   8  18   2     1103.02     1218.96     63.84 o 
   9  18   2     3075.80     3140.17     85.79 o 
  10  18   2     1376.03     1388.54     68.83 o 
  11  18   2     2171.13     2229.44     76.81 o 
  12  18   2     6179.13     6161.64    120.70 o 
  13  18   2      923.08      934.67     65.84 o 
  14  18   2     1651.41     1574.08     82.79 o 
  15  18   2     7265.12     7587.09    159.60 o 
  16  18   2     1314.75     1310.73    101.75 o 
  17  18   2      939.55     1099.26     99.75 o 
  18  18   2     2018.82     2267.35    255.36 o 
  19  18   2     1056.51     1003.50    139.65 o 
  20  18   2      910.58      670.33    136.66 o 
  21  18   2      671.73      339.15    167.58 o 
   0  19   2     4301.99     4521.73    172.57 o 
   1  19   2     2126.00     2177.57     94.76 o 
   2  19   2     5235.89     5303.78    121.70 o 
   3  19   2     5752.20     5936.20    137.66 o 
   4  19   2     4475.76     4293.30    108.73 o 
   5  19   2     7850.50     7985.09    143.64 o 
   6  19   2     6581.50     6899.80    131.67 o 
   7  19   2     1617.09     1592.03     74.81 o 
   8  19   2     3222.65     3391.55     94.76 o 
   9  19   2     2478.83     2664.36     87.78 o 
  10  19   2     2997.56     3080.32     93.77 o 
  11  19   2      775.19      786.04     65.84 o 
  12  19   2     1023.13     1124.20     72.82 o 
  13  19   2     6280.64     6147.68    135.66 o 
  14  19   2      680.74      554.62     75.81 o 
  15  19   2     1794.30     1611.98     90.77 o 
  16  19   2     3051.03     2896.78    126.68 o 
  17  19   2      556.52      457.86     96.76 o 
  18  19   2     1084.98     1060.36    144.64 o 
  19  19   2     1409.14     1543.15    291.27 o 
  20  19   2      324.11      354.12    168.58 o 
   0  20   2     2555.34     2544.66    141.65 o 
   1  20   2     1051.21     1238.91     80.80 o 
   2  20   2     2974.16     2934.68    109.73 o 
   3  20   2     1874.95     2277.32     98.75 o 
   4  20   2     1403.75     1267.84     86.78 o 
   5  20   2     2550.57     2707.25    101.75 o 
   6  20   2     2942.99     2978.57    109.73 o 
   7  20   2     1441.86     1358.61     86.78 o 
   8  20   2      816.41      783.05     77.81 o 
   9  20   2      696.54      653.37     75.81 o 
  10  20   2     1557.85     1460.36     87.78 o 
  11  20   2       55.44       86.78     61.85 o 
  12  20   2     2610.22     2369.09     95.76 o 
  13  20   2     1656.46     1744.65     92.77 o 
  14  20   2      180.56      230.43     80.80 o 
  15  20   2     2163.60     2106.75    109.73 o 
  16  20   2      397.69      532.67    103.74 o 
  17  20   2      206.86      252.37    115.71 o 
  18  20   2      887.76     1012.48    148.63 o 
  19  20   2      359.44      149.63    155.61 o 
   0  21   2     5970.61     6062.89    217.46 o 
   1  21   2     1851.85     1884.30     94.76 o 
   2  21   2     3293.86     3131.19    113.72 o 
   3  21   2     7189.54     7280.85    156.61 o 
   4  21   2     3111.07     3250.90    114.71 o 
   5  21   2     1534.31     1438.41     89.78 o 
   6  21   2     6694.75     6607.53    155.61 o 
   7  21   2     2622.27     3000.52    109.73 o 
   8  21   2      980.14     1120.21     85.79 o 
   9  21   2     3898.55     4022.97    125.69 o 
  10  21   2     1404.30     1382.55     89.78 o 
  11  21   2     1995.40     2064.85    100.75 o 
  12  21   2     3928.39     4216.49    128.68 o 
  13  21   2      546.71      500.75     92.77 o 
  14  21   2     1096.77     1314.72    106.73 o 
  15  21   2     3744.75     4150.65    161.60 o 
  16  21   2      668.03      812.97    123.69 o 
  17  21   2      733.19      804.99    144.64 o 
  18  21   2      751.28      942.65    185.54 o 
   0  22   2     1956.13     1917.22    161.60 o 
   1  22   2     1922.16     1863.36     95.76 o 
   2  22   2     1698.58     1863.36    102.74 o 
   3  22   2     3565.03     3551.15    120.70 o 
   4  22   2      922.08      800.01     84.79 o 
   5  22   2     2841.39     2876.83    110.72 o 
   6  22   2     3203.18     3253.89    117.71 o 
   7  22   2     1559.06     1348.64     91.77 o 
   8  22   2     2140.83     2253.38    103.74 o 
   9  22   2     2240.56     2385.05    111.72 o 
  10  22   2     3330.65     3176.08    115.71 o 
  11  22   2     1372.82     1263.85     90.77 o 
  12  22   2      565.13      438.91     82.79 o 
  13  22   2     4078.20     4148.66    149.63 o 
  14  22   2     1514.19     1709.74    116.71 o 
  15  22   2     1262.34     1313.73    120.70 o 
  16  22   2     2402.39     2346.15    162.59 o 
  17  22   2     1112.85      878.81    149.63 o 
   0  23   2     3801.29     3890.30    221.45 o 
   1  23   2      386.34      411.97     80.80 o 
   2  23   2     1354.18     1411.48     93.77 o 
   3  23   2     2076.22     2223.46    124.69 o 
   4  23   2      609.77      580.55     81.80 o 
   5  23   2      508.00      549.63     81.80 o 
   6  23   2     1470.74     1490.29     94.76 o 
   7  23   2     1433.15     1493.28     94.76 o 
   8  23   2      740.57      643.40     82.79 o 
   9  23   2      840.11      761.10     86.78 o 
  10  23   2     1220.96     1271.83     94.76 o 
  11  23   2        8.63      122.69     74.81 o 
  12  23   2     1455.33     1315.72    101.75 o 
  13  23   2      628.32      571.58    100.75 o 
  14  23   2      427.87      470.83     98.75 o 
  15  23   2     1395.38     1368.59    126.68 o 
   0  24   2     2173.56     2209.49    151.62 o 
   1  24   2     1186.41     1082.30     94.76 o 
   2  24   2      550.26      443.89     83.79 o 
   3  24   2     3281.65     3078.33    121.70 o 
   4  24   2     1273.99     1246.89     96.76 o 
   5  24   2     1005.29     1063.35     91.77 o 
   6  24   2     2211.00     2119.72    108.73 o 
   7  24   2      954.77     1041.40     92.77 o 
   8  24   2      943.52      867.84     89.78 o 
   9  24   2     4767.77     4732.20    141.65 o 
  10  24   2     1052.49     1008.49     99.75 o 
  11  24   2     1033.69     1195.02     95.76 o 
  12  24   2     3388.94     3364.61    145.64 o 
  13  24   2     1691.88     1901.26    145.64 o 
  14  24   2      586.45      594.52    112.72 o 
   0  25   2     1355.45     1325.70    139.65 o 
   1  25   2     1746.99     1907.25    128.68 o 
   2  25   2     2520.16     2644.41    118.70 o 
   3  25   2      854.54      801.00     91.77 o 
   4  25   2     1877.98     1896.27    108.73 o 
   5  25   2     1380.91     1375.57     99.75 o 
   6  25   2     1569.86     1470.33    101.75 o 
   7  25   2     1908.54     1905.25    106.73 o 
   8  25   2      897.63     1022.45     94.76 o 
   9  25   2     1230.43     1291.78     98.75 o 
  10  25   2     1558.46     1451.38    101.75 o 
  11  25   2     1522.60     1661.86    119.70 o 
  12  25   2      995.01     1076.32    113.72 o 
   0  26   2     3709.10     3941.18    195.51 o 
   1  26   2      108.50      185.54     84.79 o 
   2  26   2      367.39      276.31     87.78 o 
   3  26   2     2130.04     1873.33    109.73 o 
   4  26   2       17.05       29.93     80.80 o 
   5  26   2       49.01        0.00     77.81 o 
   6  26   2      791.35      722.20     91.77 o 
   7  26   2     1123.54     1191.03    100.75 o 
   8  26   2       66.89        0.00    107.73 o 
   9  26   2      769.19      626.44     91.77 o 
   0  27   2     3955.73     4418.98    208.48 o 
   1  27   2      589.38      704.24     98.75 o 
   2  27   2      700.62      764.10     99.75 o 
   3  27   2     1366.76     1359.61    112.72 o 
   4  27   2      437.93      509.73     93.77 o 
   5  27   2      901.63      869.83     98.75 o 
   6  27   2     2336.11     2388.05    119.70 o 
   1   1   3    21246.02    22335.32    163.59 o 
   2   1   3     9208.67     9497.33     81.80 o 
   3   1   3    10507.78    11411.55     97.76 o 
   4   1   3     2752.51     2948.65     44.89 o 
   5   1   3    14258.36    15141.26    134.66 o 
   6   1   3     2026.08     1991.04     39.90 o 
   7   1   3     6285.77     6351.17     75.81 o 
   8   1   3     4363.66     4705.27     63.84 o 
   9   1   3     1076.02     1262.85     36.91 o 
  10   1   3     1720.97     2131.69     44.89 o 
  11   1   3      896.82      754.12     30.92 o 
  12   1   3     1940.20     1805.50     46.88 o 
  13   1   3      721.23      697.26     37.91 o 
  14   1   3      438.90      495.76     46.88 o 
  15   1   3     1480.73     1550.14     56.86 o 
  16   1   3      520.20      544.64     44.89 o 
  17   1   3     1569.82     1688.79     60.85 o 
  18   1   3      224.41      182.54     50.87 o 
  19   1   3     1591.65     1597.02     78.80 o 
  20   1   3      520.32      460.85     61.85 o 
  21   1   3      285.83      322.20     70.82 o 
  22   1   3      309.47      237.41     70.82 o 
  23   1   3      881.14      949.63     84.79 o 
  24   1   3     1153.73     1070.33     91.77 o 
  25   1   3      210.68      221.45     81.80 o 
  26   1   3      208.15       32.92     81.80 o 
  27   1   3      330.40      411.97     95.76 o 
   1   2   3     9100.26     9280.87     75.81 o 
   3   2   3     1054.26     1020.46     19.95 o 
   4   2   3    41098.45    47326.03    403.99 o 
   6   2   3     3383.65     3427.46     46.88 o 
   7   2   3     3413.95     3048.40     48.88 o 
   8   2   3     1006.84     1112.23     25.94 o 
   9   2   3      311.52      322.20     19.95 o 
  10   2   3     2734.62     2758.12     53.87 o 
  11   2   3     2948.10     3076.33     50.87 o 
  12   2   3     2296.61     2275.33     50.87 o 
  13   2   3       51.26       14.96     26.93 o 
  14   2   3      297.97      360.10     35.91 o 
  15   2   3     1609.08     1576.07     59.85 o 
  16   2   3      219.19      226.44     40.90 o 
  17   2   3      448.10      448.88     46.88 o 
  18   2   3      740.64      686.29     51.87 o 
  19   2   3      223.05      232.42     50.87 o 
  20   2   3      414.19      473.82     64.84 o 
  21   2   3       74.38       21.95     65.84 o 
  22   2   3      140.34       18.95     67.83 o 
  23   2   3      468.42      494.77     78.80 o 
  24   2   3       18.85       31.92     72.82 o 
  25   2   3      835.14      895.77     92.77 o 
  26   2   3      173.97      139.65     82.79 o 
  27   2   3       45.51       78.80     91.77 o 
   1   3   3    10678.60    11428.51     98.75 o 
   2   3   3     1019.31      971.58     22.94 o 
   3   3   3    77695.52    79298.33    521.70 o 
   4   3   3     6180.40     6353.16     60.85 o 
   5   3   3     4692.20     4273.35     41.90 o 
   6   3   3     1510.53     1362.60     29.93 o 
   7   3   3     2490.41     2716.23     41.90 o 
   8   3   3     9018.65     8919.76     86.78 o 
   9   3   3     9973.34    10457.93     93.77 o 
  10   3   3     3193.36     3121.22     49.88 o 
  11   3   3     4931.85     4636.44     61.85 o 
  12   3   3     3170.41     3345.66     54.86 o 
  13   3   3      356.58      326.19     29.93 o 
  14   3   3      887.59      729.18     40.90 o 
  15   3   3      680.78      680.30     45.89 o 
  16   3   3      587.36      541.65     45.89 o 
  17   3   3        4.99        2.99     38.90 o 
  18   3   3      771.04      847.89     53.87 o 
  19   3   3      419.77      420.95     55.86 o 
  20   3   3      991.72     1119.21     83.79 o 
  21   3   3      242.23      236.41     69.83 o 
  22   3   3      131.05      117.71     68.83 o 
  23   3   3      315.37      257.36     73.82 o 
  24   3   3      267.00      286.29     78.80 o 
  25   3   3      596.28      571.58     89.78 o 
  26   3   3      126.89      133.67     82.79 o 
  27   3   3      123.20       58.85     87.78 o 
   1   4   3     2645.30     2780.07     43.89 o 
   2   4   3    41199.39    46893.11    388.03 o 
   3   4   3     6244.06     6493.81     61.85 o 
   4   4   3       17.14       36.91     14.96 o 
   5   4   3     5064.31     4903.78     49.88 o 
   6   4   3     9653.08     9709.80     83.79 o 
   7   4   3     3146.10     2995.53     42.89 o 
   8   4   3      912.41      820.95     23.94 o 
   9   4   3     1884.82     1964.10     35.91 o 
  10   4   3      262.33      247.38     21.95 o 
  11   4   3     2807.55     2654.38     45.89 o 
  12   4   3      132.18      211.47     24.94 o 
  13   4   3      412.58      439.90     28.93 o 
  14   4   3     1320.68     1347.64     52.87 o 
  15   4   3     1102.76     1162.10     50.87 o 
  16   4   3      977.19     1000.51     51.87 o 
  17   4   3      873.91      770.08     51.87 o 
  18   4   3      272.63      222.45     46.88 o 
  19   4   3      330.73      315.21     53.87 o 
  20   4   3      112.94       27.93     58.85 o 
  21   4   3      716.91      870.83     78.80 o 
  22   4   3      786.06      858.86     82.79 o 
  23   4   3       27.15        2.00     67.83 o 
  24   4   3      863.78      990.53     90.77 o 
  25   4   3      202.14      291.27     83.79 o 
  26   4   3      312.08      226.44     86.78 o 
  27   4   3      554.89      598.51    100.75 o 
   1   5   3    14219.03    14998.61    134.66 o 
   3   5   3     4714.89     4397.04     44.89 o 
   4   5   3     5052.12     4938.69     49.88 o 
   5   5   3     2137.73     2577.57     43.89 o 
   6   5   3     3334.59     3157.13     46.88 o 
   7   5   3     9944.17     9854.43     87.78 o 
   8   5   3     3146.30     3093.29     46.88 o 
   9   5   3      970.24      941.65     27.93 o 
  10   5   3     1552.10     1597.02     34.91 o 
  11   5   3     1672.37     1749.64     36.91 o 
  12   5   3     1658.31     1522.21     40.90 o 
  13   5   3     1148.20     1100.26     35.91 o 
  14   5   3        6.77       11.97     31.92 o 
  15   5   3      517.36      473.82     42.89 o 
  16   5   3     1342.29     1339.66     56.86 o 
  17   5   3      275.70      206.49     43.89 o 
  18   5   3      985.68      918.71     57.86 o 
  19   5   3      233.81      202.50     51.87 o 
  20   5   3     1778.49     1819.46     84.79 o 
  21   5   3      237.86      186.54     64.84 o 
  22   5   3       96.87        2.99     66.83 o 
  23   5   3      438.61      516.71     77.81 o 
  24   5   3      129.61       90.77     72.82 o 
  25   5   3      276.95      141.65     78.80 o 
  26   5   3       16.39        1.00     79.80 o 
  27   5   3       10.35       25.94    117.71 o 
   1   6   3     2107.22     2095.78     40.90 o 
   2   6   3     3351.56     3538.18     46.88 o 
   3   6   3     1486.86     1363.60     33.92 o 
   4   6   3     9363.35     9367.65     84.79 o 
   5   6   3     3338.67     3169.10     46.88 o 
   6   6   3      364.22      405.99     18.95 o 
   7   6   3     5704.65     5483.33     57.86 o 
   8   6   3     2454.02     2834.93     48.88 o 
   9   6   3     4771.50     4997.54     58.85 o 
  10   6   3     2942.13     3105.26     49.88 o 
  11   6   3       42.47       34.91     23.94 o 
  12   6   3     1208.42     1261.85     35.91 o 
  13   6   3     1277.13     1293.77     44.89 o 
  14   6   3      711.64      741.15     43.89 o 
  15   6   3       48.93       82.79     38.90 o 
  16   6   3       75.91       71.82     40.90 o 
  17   6   3      177.34      225.44     44.89 o 
  18   6   3      478.67      506.74     51.87 o 
  19   6   3     1893.88     1851.38     77.81 o 
  20   6   3       14.82        1.00     57.86 o 
  21   6   3        4.36        2.99     58.85 o 
  22   6   3      800.68      995.52     82.79 o 
  23   6   3     1243.88     1246.89     91.77 o 
  24   6   3      435.71      344.14     86.78 o 
  25   6   3        8.96       16.96     76.81 o 
  26   6   3       69.37       41.90     80.80 o 
  27   6   3       81.33        1.00     97.76 o 
   1   7   3     6321.25     6306.28     71.82 o 
   2   7   3     3373.53     3117.23     45.89 o 
   3   7   3     2428.07     2623.46     41.90 o 
   4   7   3     3151.08     3023.46     39.90 o 
   5   7   3     9538.60     9402.56     84.79 o 
   6   7   3     5859.26     5700.79     59.85 o 
   7   7   3      239.14      196.51     21.95 o 
   8   7   3     2078.02     2324.21     44.89 o 
   9   7   3      136.16      147.63     22.94 o 
  10   7   3     2691.17     2560.62     47.88 o 
  11   7   3      179.97      181.55     24.94 o 
  12   7   3     1419.71     1319.71     37.91 o 
  13   7   3       60.46       48.88     28.93 o 
  14   7   3     3590.90     3462.37     72.82 o 
  15   7   3      522.72      545.64     47.88 o 
  16   7   3      779.30      684.29     50.87 o 
  17   7   3      102.97       52.87     43.89 o 
  18   7   3      140.23      159.60     47.88 o 
  19   7   3      106.60       69.83     53.87 o 
  20   7   3       25.52        2.00     62.84 o 
  21   7   3      640.58      599.51     71.82 o 
  22   7   3      103.95        7.98     65.84 o 
  23   7   3       24.57        0.00     68.83 o 
  24   7   3      211.43      305.24     77.81 o 
  25   7   3      618.28      628.43     99.75 o 
  26   7   3      177.35      204.49     84.79 o 
   1   8   3     4374.79     4556.64     59.85 o 
   2   8   3      975.49     1040.41     27.93 o 
   3   8   3     9064.69     8939.71     86.78 o 
   4   8   3      968.59      886.79     24.94 o 
   5   8   3     2984.66     2953.64     45.89 o 
   6   8   3     2505.94     2862.86     48.88 o 
   7   8   3     2107.33     2409.99     45.89 o 
   8   8   3      365.18      417.96     22.94 o 
   9   8   3     2210.72     2300.27     42.89 o 
  10   8   3     3495.48     3477.33     54.86 o 
  11   8   3     1881.93     1779.56     43.89 o 
  12   8   3     3370.28     3546.16     62.84 o 
  13   8   3     1199.73     1186.04     48.88 o 
  14   8   3     4415.22     4346.17     78.80 o 
  15   8   3     1114.33     1190.03     51.87 o 
  16   8   3     3170.35     3165.11     76.81 o 
  17   8   3     1795.68     1606.99     63.84 o 
  18   8   3      530.08      436.91     52.87 o 
  19   8   3      144.25       96.76     50.87 o 
  20   8   3      205.67      133.67     75.81 o 
  21   8   3     1231.97     1422.45     81.80 o 
  22   8   3      799.05      937.66     84.79 o 
  23   8   3      137.03       73.82     70.82 o 
  24   8   3      369.99      352.12     79.80 o 
  25   8   3      790.51      996.52     93.77 o 
  26   8   3      333.85      508.73     90.77 o 
   1   9   3     1072.14     1270.83     33.92 o 
   2   9   3      346.53      446.89     23.94 o 
   3   9   3     9866.71    10651.45     95.76 o 
   4   9   3     1932.80     1941.16     37.91 o 
   5   9   3      945.99      930.68     34.91 o 
   6   9   3     4748.43     5019.49     58.85 o 
   7   9   3      121.64       97.76     22.94 o 
   8   9   3     2226.17     2283.31     42.89 o 
   9   9   3      551.37      548.63     29.93 o 
  10   9   3     2687.56     2633.44     49.88 o 
  11   9   3     3507.59     3226.96     59.85 o 
  12   9   3     4809.21     4904.77     69.83 o 
  13   9   3      989.74      965.59     42.89 o 
  14   9   3      636.78      756.12     47.88 o 
  15   9   3     1914.64     1945.15     62.84 o 
  16   9   3      888.26     1071.33     56.86 o 
  17   9   3     1050.68     1080.31     77.81 o 
  18   9   3      475.24      316.21     50.87 o 
  19   9   3      235.20      168.58     52.87 o 
  20   9   3      107.43       96.76     60.85 o 
  21   9   3       34.95        2.00     66.83 o 
  22   9   3      168.73      130.67     70.82 o 
  23   9   3      899.13      927.69     85.79 o 
  24   9   3       13.39       72.82     74.81 o 
  25   9   3       76.86        0.00     76.81 o 
  26   9   3        2.45       28.93     87.78 o 
   1  10   3     1713.28     2109.74     39.90 o 
   2  10   3     2679.21     2701.27     50.87 o 
   3  10   3     3117.25     3010.50     48.88 o 
   4  10   3      234.08      244.39     21.95 o 
   5  10   3     1525.50     1483.30     33.92 o 
   6  10   3     2993.65     3192.04     49.88 o 
   7  10   3     2661.69     2568.60     47.88 o 
   8  10   3     3620.45     3540.18     55.86 o 
   9  10   3     2658.39     2672.34     49.88 o 
  10  10   3     2597.14     2702.26     50.87 o 
  11  10   3     1643.89     1635.92     45.89 o 
  12  10   3     2110.60     2206.50     50.87 o 
  13  10   3      378.49      307.23     36.91 o 
  14  10   3      765.93      797.01     46.88 o 
  15  10   3     4268.16     4239.43     85.79 o 
  16  10   3      630.73      599.51     52.87 o 
  17  10   3      330.64      309.23     48.88 o 
  18  10   3     1649.99     1446.39     65.84 o 
  19  10   3      352.48      403.00     55.86 o 
  20  10   3      826.22      913.72     90.77 o 
  21  10   3      244.07      217.46     66.83 o 
  22  10   3      306.80      394.02     73.82 o 
  23  10   3      570.06      566.59     80.80 o 
  24  10   3      113.38      125.69     81.80 o 
  25  10   3      641.76      564.59     94.76 o 
   1  11   3      922.87      788.04     28.93 o 
   2  11   3     3002.70     3215.98     73.82 o 
   3  11   3     4997.48     4892.80     67.83 o 
   4  11   3     2707.08     2642.41     44.89 o 
   5  11   3     1650.09     1764.60     42.89 o 
   6  11   3       44.27       56.86     21.95 o 
   7  11   3      159.42      185.54     24.94 o 
   8  11   3     1909.24     1819.46     43.89 o 
   9  11   3     3489.03     3201.02     64.84 o 
  10  11   3     1671.16     1639.91     45.89 o 
  11  11   3     2253.57     2169.59     50.87 o 
  12  11   3      553.85      617.46     39.90 o 
  13  11   3      970.83     1057.36     45.89 o 
  14  11   3      116.79       62.84     38.90 o 
  15  11   3       28.76        1.00     40.90 o 
  16  11   3     2053.50     2039.92     69.83 o 
  17  11   3      504.61      434.92     52.87 o 
  18  11   3        7.50        2.00     49.88 o 
  19  11   3     1096.69     1125.20     70.82 o 
  20  11   3      306.07      303.24     68.83 o 
  21  11   3      463.79      652.37     77.81 o 
  22  11   3        5.15        1.00     70.82 o 
  23  11   3      137.01      144.64     78.80 o 
  24  11   3      529.14      626.44     92.77 o 
  25  11   3      377.27      537.66     95.76 o 
   1  12   3     1920.65     1746.65     43.89 o 
   2  12   3     2406.56     2392.04     46.88 o 
   3  12   3     3188.62     3393.54     68.83 o 
   4  12   3      123.65      171.57     24.94 o 
   5  12   3     1523.93     1381.56     36.91 o 
   6  12   3     1220.09     1228.94     34.91 o 
   7  12   3     1456.24     1394.52     37.91 o 
   8  12   3     3278.46     3411.50     60.85 o 
   9  12   3     4772.64     4695.30     68.83 o 
  10  12   3     2181.98     2187.55     51.87 o 
  11  12   3      571.44      561.60     39.90 o 
  12  12   3     1097.35     1020.46     43.89 o 
  13  12   3      428.75      361.10     38.90 o 
  14  12   3     1356.15     1415.47     54.86 o 
  15  12   3       44.85        0.00     43.89 o 
  16  12   3      339.18      372.07     53.87 o 
  17  12   3      122.64       56.86     49.88 o 
  18  12   3      312.72      144.64     55.86 o 
  19  12   3       97.76       49.88     57.86 o 
  20  12   3      104.36       79.80     64.84 o 
  21  12   3      234.42      152.62     67.83 o 
  22  12   3      106.04       62.84     74.81 o 
  23  12   3      207.75      104.74     84.79 o 
  24  12   3      469.01      455.86     99.75 o 
   1  13   3      746.26      766.09     34.91 o 
   2  13   3       59.86        8.98     26.93 o 
   3  13   3      340.08      391.03     30.92 o 
   4  13   3      442.18      447.88     28.93 o 
   5  13   3     1159.57     1118.21     35.91 o 
   6  13   3     1295.42     1397.52     43.89 o 
   7  13   3       58.92       12.97     28.93 o 
   8  13   3     1247.73     1285.79     47.88 o 
   9  13   3      978.58      934.67     41.90 o 
  10  13   3      394.46      428.93     36.91 o 
  11  13   3      984.57     1031.43     45.89 o 
  12  13   3      433.65      415.96     39.90 o 
  13  13   3       17.08        2.00     36.91 o 
  14  13   3     2528.10     2513.73     75.81 o 
  15  13   3      357.45      424.94     50.87 o 
  16  13   3      419.68      353.12     52.87 o 
  17  13   3      364.04      301.25     53.87 o 
  18  13   3        9.00        2.00     55.86 o 
  19  13   3      328.54      276.31     66.83 o 
  20  13   3      272.74      234.42     71.82 o 
  21  13   3      100.69      115.71     72.82 o 
  22  13   3      260.98      372.07    102.74 o 
  23  13   3       47.99        0.00     82.79 o 
  24  13   3       81.71        1.00     87.78 o 
   1  14   3      455.49      463.84     39.90 o 
   2  14   3      281.61      338.16     35.91 o 
   3  14   3      910.63      762.10     40.90 o 
   4  14   3     1306.20     1393.53     49.88 o 
   5  14   3       10.15       11.97     31.92 o 
   6  14   3      732.67      801.00     48.88 o 
   7  14   3     3557.61     3581.07     73.82 o 
   8  14   3     4409.03     4335.19     76.81 o 
   9  14   3      588.36      661.35     45.89 o 
  10  14   3      822.15      888.78     46.88 o 
  11  14   3      141.98      114.71     38.90 o 
  12  14   3     1365.88     1416.47     55.86 o 
  13  14   3     2534.10     2444.91     73.82 o 
  14  14   3       79.43       62.84     47.88 o 
  15  14   3       12.98        0.00     48.88 o 
  16  14   3      259.93      293.27     55.86 o 
  17  14   3       85.34        1.00     52.87 o 
  18  14   3       26.36        0.00     55.86 o 
  19  14   3       87.55       79.80     64.84 o 
  20  14   3      175.05      201.50     73.82 o 
  21  14   3      130.02       17.96     70.82 o 
  22  14   3      106.44       76.81     82.79 o 
  23  14   3      748.37      937.66    105.74 o 
   1  15   3     1477.47     1358.61     51.87 o 
   2  15   3     1593.20     1485.30     53.87 o 
   3  15   3      701.41      649.38     44.89 o 
   4  15   3     1089.42     1241.90     50.87 o 
   5  15   3      467.86      434.92     42.89 o 
   6  15   3       48.58        9.98     37.91 o 
   7  15   3      539.54      593.52     47.88 o 
   8  15   3     1100.89     1114.22     50.87 o 
   9  15   3     1979.73     1905.25     61.85 o 
  10  15   3     4180.63     3995.04     83.79 o 
  11  15   3       26.71        6.98     40.90 o 
  12  15   3       53.66        0.00     40.90 o 
  13  15   3      365.32      355.11     48.88 o 
  14  15   3       18.09        0.00     46.88 o 
  15  15   3      182.25       94.76     51.87 o 
  16  15   3      132.94       52.87     52.87 o 
  17  15   3     1118.77     1068.34     71.82 o 
  18  15   3      574.45      727.19     76.81 o 
  19  15   3       39.21        0.00     62.84 o 
  20  15   3       20.01       97.76     71.82 o 
  21  15   3      351.75      491.77     81.80 o 
  22  15   3       13.21       49.88     84.79 o 
  23  15   3       45.07        0.00     93.77 o 
   1  16   3      506.12      598.51     49.88 o 
   2  16   3      238.41      178.55     45.89 o 
   3  16   3      576.24      663.35     46.88 o 
   4  16   3     1034.41     1120.21     68.83 o 
   5  16   3     1309.84     1215.97     65.84 o 
   6  16   3       94.73       63.84     39.90 o 
   7  16   3      767.39      729.18     52.87 o 
   8  16   3     3243.25     3172.09     75.81 o 
   9  16   3      893.30     1000.51     55.86 o 
  10  16   3      644.42      559.61     51.87 o 
  11  16   3     2022.57     1960.11     71.82 o 
  12  16   3      333.98      308.23     51.87 o 
  13  16   3      437.54      440.90     59.85 o 
  14  16   3      271.23      261.35     54.86 o 
  15  16   3      138.34       96.76     55.86 o 
  16  16   3     1235.57     1149.14     72.82 o 
  17  16   3      297.16      224.44     67.83 o 
  18  16   3      528.73      524.69     75.81 o 
  19  16   3      489.21      554.62     99.75 o 
  20  16   3        5.10        1.00     78.80 o 
  21  16   3      158.74      166.58     89.78 o 
  22  16   3      180.63      196.51    106.73 o 
   1  17   3     1625.76     1599.01     61.85 o 
   2  17   3      464.96      449.88     46.88 o 
   3  17   3        6.71        2.99     39.90 o 
   4  17   3      873.18      936.67     53.87 o 
   5  17   3      297.57      222.45     43.89 o 
   6  17   3      164.75      135.66     43.89 o 
   7  17   3      111.48       52.87     43.89 o 
   8  17   3     1754.01     1619.96     64.84 o 
   9  17   3     1058.67     1045.39     60.85 o 
  10  17   3      331.89      367.08     50.87 o 
  11  17   3      489.36      499.75     52.87 o 
  12  17   3      125.02       47.88     47.88 o 
  13  17   3      382.64      366.09     58.85 o 
  14  17   3       96.18       23.94     54.86 o 
  15  17   3     1097.56      938.66     78.80 o 
  16  17   3      300.26      285.29     68.83 o 
  17  17   3       69.98      147.63     76.81 o 
  18  17   3      175.90      154.61     79.80 o 
  19  17   3       98.18      178.55    112.72 o 
  20  17   3      936.96      968.59    169.58 o 
  21  17   3      290.79      407.98    164.59 o 
   1  18   3      237.70      339.15     48.88 o 
   2  18   3      791.98      722.20     51.87 o 
   3  18   3      734.05      728.18     52.87 o 
   4  18   3      275.58      245.39     47.88 o 
   5  18   3      992.76      862.85     56.86 o 
   6  18   3      468.60      465.84     51.87 o 
   7  18   3      139.80      164.59     49.88 o 
   8  18   3      518.63      421.95     54.86 o 
   9  18   3      457.53      334.17     53.87 o 
  10  18   3     1583.20     1615.97     71.82 o 
  11  18   3        6.76        2.00     49.88 o 
  12  18   3      308.02      205.49     56.86 o 
  13  18   3        5.82        2.00     55.86 o 
  14  18   3       20.63        0.00     58.85 o 
  15  18   3      580.03      599.51     73.82 o 
  16  18   3      533.56      678.31     77.81 o 
  17  18   3      169.35      143.64     80.80 o 
  18  18   3        5.42       21.95     83.79 o 
  19  18   3      115.61      174.56    103.74 o 
  20  18   3      326.67      346.14    175.56 o 
  21  18   3      238.04      545.64    135.66 o 
   1  19   3     1665.88     1647.89     69.83 o 
   2  19   3      235.15      198.51     50.87 o 
   3  19   3      417.46      419.95     54.86 o 
   4  19   3      310.90      277.31     53.87 o 
   5  19   3      250.12      227.43     51.87 o 
   6  19   3     1899.16     1819.46     85.79 o 
   7  19   3       91.39       22.94     48.88 o 
   8  19   3      149.62       86.78     51.87 o 
   9  19   3      247.47      103.74     51.87 o 
  10  19   3      352.66      330.18     56.86 o 
  11  19   3     1061.66     1020.46     65.84 o 
  12  19   3       96.74       65.84     55.86 o 
  13  19   3      312.48      209.48     63.84 o 
  14  19   3       91.69       33.92     60.85 o 
  15  19   3       46.09      111.72     97.76 o 
  16  19   3      499.37      576.56    101.75 o 
  17  19   3      110.84        2.00     84.79 o 
  18  19   3      108.17        0.00    142.64 o 
  19  19   3        0.22        1.00    134.66 o 
  20  19   3      186.77      170.57    128.68 o 
   1  20   3      539.31      479.80     71.82 o 
   2  20   3      457.28      472.82     64.84 o 
   3  20   3      982.31      977.56     71.82 o 
   4  20   3      113.72      145.64     60.85 o 
   5  20   3     1776.99     1889.29     85.79 o 
   6  20   3       16.09        1.00     52.87 o 
   7  20   3       26.40        2.00     52.87 o 
   8  20   3      209.14      160.60     57.86 o 
   9  20   3      107.95       40.90     61.85 o 
  10  20   3      792.29      772.08     71.82 o 
  11  20   3      305.71      215.46     64.84 o 
  12  20   3      100.12       60.85     65.84 o 
  13  20   3      283.64      210.48     75.81 o 
  14  20   3      164.01      201.50     77.81 o 
  15  20   3       13.54        1.00     78.80 o 
  16  20   3        4.61       29.93     89.78 o 
  17  20   3      936.55      992.53    127.68 o 
  18  20   3      336.96      195.51    183.54 o 
  19  20   3      193.52      139.65    128.68 o 
   1  21   3      258.40      139.65     68.83 o 
   2  21   3       64.13        2.00     70.82 o 
   3  21   3      247.22      251.37     72.82 o 
   4  21   3      715.78      920.70     82.79 o 
   5  21   3      259.02      313.22     72.82 o 
   6  21   3        3.75        2.99     65.84 o 
   7  21   3      672.14      743.15     97.76 o 
   8  21   3     1193.83     1168.09     85.79 o 
   9  21   3       34.02        2.00     66.83 o 
  10  21   3      246.50      272.32     74.81 o 
  11  21   3      454.81      493.77     98.75 o 
  12  21   3      245.05      194.52     84.79 o 
  13  21   3       95.77       91.77     83.79 o 
  14  21   3      144.25       72.82     82.79 o 
  15  21   3      333.57      316.21     91.77 o 
  16  21   3      161.97      164.59     97.76 o 
  17  21   3      279.07      266.34    117.71 o 
  18  21   3      223.68      362.10    138.65 o 
   1  22   3      277.05      134.66     70.82 o 
   2  22   3      121.41       95.76     70.82 o 
   3  22   3      129.76        2.00     68.83 o 
   4  22   3      827.34      840.90     85.79 o 
   5  22   3      103.58       81.80     72.82 o 
   6  22   3      809.68      731.18     82.79 o 
   7  22   3      110.84       67.83     69.83 o 
   8  22   3      772.96      913.72     85.79 o 
   9  22   3      157.32      156.61     72.82 o 
  10  22   3      297.70      310.23     75.81 o 
  11  22   3        9.94       26.93     69.83 o 
  12  22   3       99.35      180.55     88.78 o 
  13  22   3      267.63      345.14     91.77 o 
  14  22   3      100.19       53.87    125.69 o 
  15  22   3       18.33        0.00     93.77 o 
  16  22   3      186.19      309.23    119.70 o 
   1  23   3      849.00      907.74     87.78 o 
   2  23   3      484.41      469.83     80.80 o 
   3  23   3      316.91      378.06     77.81 o 
   4  23   3       31.14       69.83     74.81 o 
   5  23   3      434.25      363.09     78.80 o 
   6  23   3     1247.68     1281.80    101.75 o 
   7  23   3       19.86       74.81     71.82 o 
   8  23   3      125.13        2.00     71.82 o 
   9  23   3      912.39      899.76     87.78 o 
  10  23   3      551.52      514.72     83.79 o 
  11  23   3      137.42      213.47     80.80 o 
  12  23   3      213.56      104.74    129.68 o 
  13  23   3       50.21       43.89     87.78 o 
  14  23   3      776.85     1041.40    123.69 o 
  15  23   3       39.58      169.58    115.71 o 
   1  24   3     1159.33     1302.75     95.76 o 
   2  24   3       17.49        0.00     72.82 o 
   3  24   3      263.92      195.51     79.80 o 
   4  24   3      872.68      971.58     92.77 o 
   5  24   3      120.36      117.71     77.81 o 
   6  24   3      445.29      420.95     81.80 o 
   7  24   3      212.16      184.54     78.80 o 
   8  24   3      376.82      433.92     81.80 o 
   9  24   3       13.60        1.00     72.82 o 
  10  24   3      100.95      146.63     76.81 o 
  11  24   3      537.38      734.17    120.70 o 
  12  24   3      474.21      677.31    102.74 o 
  13  24   3       85.03      169.58     94.76 o 
   1  25   3      192.21       60.85     77.81 o 
   2  25   3      810.37      805.99     91.77 o 
   3  25   3      608.17      767.09     91.77 o 
   4  25   3      219.54      266.34     84.79 o 
   5  25   3      289.45      331.17     83.79 o 
   6  25   3       10.33       74.81     88.78 o 
   7  25   3      624.19      696.26     89.78 o 
   8  25   3      794.15     1000.51    127.68 o 
   9  25   3       83.45      149.63     84.79 o 
  10  25   3      626.00      624.44     91.77 o 
  11  25   3      388.40      444.89    100.75 o 
   1  26   3      188.07      167.58     83.79 o 
   2  26   3      155.47      202.50     84.79 o 
   3  26   3      123.72        1.00     79.80 o 
   4  26   3      322.74      362.10     86.78 o 
   5  26   3       13.92       19.95     80.80 o 
   6  26   3       59.59       22.94     80.80 o 
   7  26   3      178.20      191.52     82.79 o 
   8  26   3      332.78      332.17     89.78 o 
   9  26   3        2.32       92.77     82.79 o 
   1  27   3      336.01      476.81     92.77 o 
   2  27   3       54.16       95.76     86.78 o 
   3  27   3      121.33      223.44     97.76 o 
   4  27   3      522.58      378.06     94.76 o 
   5  27   3       14.79        0.00     84.79 o 
   6  27   3       70.55        1.00     81.80 o 
   0   0   4   100348.94   117739.50   1913.23 o 
   2   0   4   108237.06   121613.84   1368.59 o 
   3   0   4   109756.23   122712.09   1173.08 o 
   4   0   4     6406.53     5745.68     99.75 o 
   5   0   4    36346.70    35310.98    415.96 o 
   6   0   4     6904.67     6536.71    114.71 o 
   7   0   4    44749.76    44872.14    498.76 o 
   8   0   4    36868.21    37461.62    467.83 o 
   9   0   4     6462.14     6119.74    128.68 o 
  10   0   4    54469.11    57380.96    708.23 o 
  11   0   4     8417.75     8553.68    190.53 o 
  12   0   4     6948.55     6946.68    141.65 o 
  13   0   4    17654.70    17416.58    257.36 o 
  14   0   4     2360.45     2589.54    104.74 o 
  15   0   4      649.76      669.33     64.84 o 
  16   0   4     9900.29     9462.41    288.28 o 
  17   0   4     4528.90     4845.92    135.66 o 
  18   0   4     3403.81     3233.94    132.67 o 
  19   0   4     8483.86     8358.17    202.50 o 
  20   0   4     1955.40     2058.87    116.71 o 
  21   0   4     5507.88     5808.52    181.55 o 
  22   0   4    10373.55    10095.83    268.33 o 
  23   0   4     3447.33     3513.24    213.47 o 
  24   0   4      599.26      699.26    153.62 o 
  25   0   4     4040.46     4110.75    334.17 o 
  26   0   4     2461.66     2857.88    175.56 o 
  27   0   4     1306.27     1730.69    162.59 o 
   3   1   4    35714.98    38449.16    314.22 o 
   6   1   4    50833.46    50319.56    429.93 o 
   7   1   4     7088.38     7414.52     94.76 o 
   8   1   4      369.38      433.92     30.92 o 
   9   1   4    53975.08    54567.97    446.89 o 
  10   1   4     7350.85     7395.56     85.79 o 
  11   1   4     4303.68     4239.43     67.83 o 
  12   1   4    19950.74    20044.04    194.52 o 
  13   1   4     3123.83     3109.25     65.84 o 
  14   1   4     2559.45     2736.18     67.83 o 
  15   1   4     6007.43     5882.34    103.74 o 
  16   1   4     1842.43     1824.45     81.80 o 
  17   1   4      708.10      731.18     49.88 o 
  18   1   4     2755.59     2615.48     77.81 o 
  19   1   4     1846.14     1810.49     82.79 o 
  20   1   4     2890.12     2950.64     96.76 o 
  21   1   4     4311.75     4120.73    106.73 o 
  22   1   4      189.10      139.65     67.83 o 
  23   1   4     1100.02     1006.49     86.78 o 
  24   1   4     3127.67     3126.21    118.70 o 
  25   1   4      323.73      248.38     79.80 o 
  26   1   4      211.15      171.57     80.80 o 
  27   1   4     1284.28     1470.33    114.71 o 
   0   2   4   105690.94   115969.91   1236.92 o 
   3   2   4    63443.46    67949.62    512.72 o 
   4   2   4     1902.95     2003.01     31.92 o 
   5   2   4      128.34      211.47     18.95 o 
   6   2   4    24285.01    23439.57    199.50 o 
   7   2   4     2067.84     1917.22     36.91 o 
   8   2   4        4.20        4.99     20.95 o 
   9   2   4    44534.99    45327.01    403.99 o 
  10   2   4     5106.07     4872.85     69.83 o 
  11   2   4     3263.24     3310.75     58.85 o 
  12   2   4    28682.46    29235.12    287.28 o 
  13   2   4      927.13      930.68     43.89 o 
  14   2   4       60.85       25.94     34.91 o 
  15   2   4    10957.91    11002.57    137.66 o 
  16   2   4      288.44      234.42     41.90 o 
  17   2   4     4036.69     4007.01     86.78 o 
  18   2   4     9979.85     9522.26    136.66 o 
  19   2   4       89.57       45.89     45.89 o 
  20   2   4      608.12      507.73     61.85 o 
  21   2   4     3913.59     3549.15    108.73 o 
  22   2   4      127.10       60.85     66.83 o 
  23   2   4      279.48      139.65     72.82 o 
  24   2   4     2496.65     2438.92    111.72 o 
  25   2   4      467.80      507.73     87.78 o 
  26   2   4      219.85      190.53     84.79 o 
  27   2   4      424.71      454.87     97.76 o 
   0   3   4   113082.30   121257.73   1172.08 o 
   1   3   4    37901.87    40310.52    320.20 o 
   2   3   4    62283.54    65430.89    480.80 o 
   3   3   4      726.14      602.50     19.95 o 
   4   3   4    32030.93    32485.02    236.41 o 
   5   3   4    28226.10    26892.96    204.49 o 
   6   3   4     7867.13     7520.25     79.80 o 
   7   3   4    48904.16    49341.00    384.04 o 
   8   3   4    28482.31    28071.03    225.44 o 
   9   3   4    18046.05    17950.25    154.61 o 
  10   3   4    26811.88    26733.36    221.45 o 
  11   3   4     9925.86     9403.56     99.75 o 
  12   3   4     7356.54     7377.61     90.77 o 
  13   3   4    23033.17    23758.78    235.41 o 
  14   3   4     9809.05     9921.27    124.69 o 
  15   3   4     2249.43     2269.34     68.83 o 
  16   3   4    10426.05    10199.57    136.66 o 
  17   3   4     9163.48     9056.42    130.67 o 
  18   3   4     5509.25     5392.56    102.74 o 
  19   3   4     7094.30     7070.38    118.70 o 
  20   3   4     6394.82     6261.39    119.70 o 
  21   3   4     1094.90     1162.10     78.80 o 
  22   3   4     5379.58     5318.74    142.64 o 
  23   3   4     2256.17     2196.52    103.74 o 
  24   3   4      931.31     1058.36     91.77 o 
  25   3   4     4035.22     3792.55    131.67 o 
  26   3   4     1231.99     1289.78    102.74 o 
  27   3   4      379.17      354.12     97.76 o 
   0   4   4     7110.51     6457.90     85.79 o 
   2   4   4     1908.26     2038.92     28.93 o 
   3   4   4    32290.24    32666.57    237.41 o 
   4   4   4    10428.69    11535.25     99.75 o 
   5   4   4     3797.07     3537.18     43.89 o 
   6   4   4    31755.26    30997.73    234.42 o 
   7   4   4    13964.91    14446.99    124.69 o 
   8   4   4     6889.82     6980.60     73.82 o 
   9   4   4    21318.89    20115.86    172.57 o 
  10   4   4     3488.66     3199.03     52.87 o 
  11   4   4     3627.14     3696.78     63.84 o 
  12   4   4    11204.10    11179.13    121.70 o 
  13   4   4     8538.36     8774.13    117.71 o 
  14   4   4     2501.43     2641.42     60.85 o 
  15   4   4     6717.42     6680.35    117.71 o 
  16   4   4     4056.48     3842.42     78.80 o 
  17   4   4      169.98      104.74     43.89 o 
  18   4   4     5770.52     5796.55    106.73 o 
  19   4   4     3037.43     3063.36     81.80 o 
  20   4   4      933.76      957.61     64.84 o 
  21   4   4     5587.19     5431.46    134.66 o 
  22   4   4      431.47      358.11     73.82 o 
  23   4   4     1181.68     1042.40     88.78 o 
  24   4   4     2749.53     2712.24    116.71 o 
  25   4   4      265.57      329.18     83.79 o 
  26   4   4      238.61      314.22     88.78 o 
  27   4   4     1270.65     1481.31    113.72 o 
   0   5   4    35807.53    33735.90    401.00 o 
   3   5   4    28982.22    27802.69    204.49 o 
   4   5   4     3957.96     3692.79     44.89 o 
   5   5   4     1039.15     1119.21     25.94 o 
   6   5   4     4332.00     3733.69     46.88 o 
   7   5   4     2993.93     2642.41     37.91 o 
   9   5   4     9109.93     8520.76     85.79 o 
  10   5   4     6546.41     6298.30     77.81 o 
  11   5   4     2895.24     2604.51     47.88 o 
  12   5   4    17642.64    17593.14    155.61 o 
  13   5   4     2386.49     2503.76     55.86 o 
  14   5   4     1754.78     1935.18     68.83 o 
  15   5   4    14197.38    14405.09    176.56 o 
  16   5   4     2929.83     2897.78     74.81 o 
  17   5   4       46.94        5.99     41.90 o 
  18   5   4     7859.00     7430.48    121.70 o 
  19   5   4      969.55      881.80     57.86 o 
  20   5   4      438.48      529.68     63.84 o 
  21   5   4     2283.41     2248.40     94.76 o 
  22   5   4     1531.58     1462.35     90.77 o 
  23   5   4      544.48      582.55     80.80 o 
  24   5   4     2050.04     2188.54    109.73 o 
  25   5   4      582.01      619.46     89.78 o 
  26   5   4      453.83      427.93     90.77 o 
  27   5   4     1308.91     1779.56    135.66 o 
   0   6   4     7329.99     6831.97    100.75 o 
   1   6   4    49619.77    48473.17    436.91 o 
   2   6   4    24251.09    23465.51    201.50 o 
   3   6   4     8282.24     8175.62     79.80 o 
   4   6   4    31432.89    31187.26    244.39 o 
   6   6   4     5783.45     5349.66     64.84 o 
   7   6   4    26059.61    25651.05    198.51 o 
   8   6   4     9603.47     9076.38     87.78 o 
   9   6   4     6044.60     5329.71     56.86 o 
  10   6   4    14486.62    14343.25    122.69 o 
  11   6   4    12557.44    12036.99    111.72 o 
  12   6   4     9689.35     9485.36    103.74 o 
  13   6   4    20823.30    21344.79    205.49 o 
  14   6   4    22782.96    22842.06    233.42 o 
  15   6   4     2687.80     2552.64     70.82 o 
  16   6   4     8052.78     8159.66    122.69 o 
  17   6   4    12082.39    12200.59    198.51 o 
  18   6   4     1454.21     1616.97     67.83 o 
  19   6   4     7897.86     7905.29    126.68 o 
  20   6   4     2183.70     2283.31     85.79 o 
  21   6   4     2407.63     2414.98     94.76 o 
  22   6   4     5081.53     4979.59    126.68 o 
  23   6   4      547.16      581.55     87.78 o 
  24   6   4      961.91      994.52     90.77 o 
  25   6   4     4859.34     5102.28    149.63 o 
  26   6   4      950.94     1048.39    100.75 o 
   0   7   4    45970.49    45565.41    510.73 o 
   1   7   4     7058.85     7285.84     95.76 o 
   2   7   4     2034.87     1943.16     30.92 o 
   3   7   4    49221.12    49516.57    387.04 o 
   4   7   4    14152.80    14669.43    130.67 o 
   5   7   4     2937.04     2556.63     37.91 o 
   6   7   4    26031.83    25997.20    201.50 o 
   7   7   4     5011.00     4847.92     52.87 o 
   8   7   4     4542.80     4480.83     63.84 o 
   9   7   4    10010.82     9757.68     97.76 o 
  10   7   4     4377.44     4029.95     63.84 o 
  11   7   4     1318.94     1402.50     41.90 o 
  12   7   4    16444.00    17044.51    154.61 o 
  13   7   4     1889.10     1918.22     54.86 o 
  14   7   4       46.84        8.98     38.90 o 
  15   7   4     7884.93     8175.62    118.70 o 
  16   7   4      205.75      181.55     44.89 o 
  17   7   4       11.06        3.99     42.89 o 
  18   7   4    11128.19    10824.02    149.63 o 
  19   7   4      344.16      304.24     53.87 o 
  20   7   4      717.26      807.99     67.83 o 
  21   7   4     4435.17     4403.02    121.70 o 
  22   7   4      349.01      292.27     85.79 o 
  23   7   4     1243.60     1277.81     92.77 o 
  24   7   4     1644.62     1867.35    135.66 o 
  25   7   4      312.75      303.24     83.79 o 
  26   7   4      569.04      504.74     92.77 o 
   0   8   4    37131.79    37525.46    472.82 o 
   1   8   4      382.63      502.75     31.92 o 
   2   8   4        4.13        2.99     19.95 o 
   3   8   4    28608.18    28223.64    228.43 o 
   4   8   4     6979.44     7127.23     74.81 o 
   6   8   4     9316.87     8831.98     85.79 o 
   7   8   4     4559.37     4497.79     63.84 o 
   8   8   4     1476.06     1359.61     30.92 o 
   9   8   4     6634.93     6583.59     71.82 o 
  10   8   4     4149.95     3951.15     57.86 o 
  11   8   4      675.87      655.37     33.92 o 
  12   8   4     9916.42     9703.81    107.73 o 
  13   8   4     1163.02     1234.92     47.88 o 
  14   8   4     1649.81     1673.83     55.86 o 
  15   8   4     8623.86     8622.51    136.66 o 
  16   8   4      816.23      763.10     51.87 o 
  17   8   4      682.35      707.24     64.84 o 
  18   8   4     4079.91     4069.85     94.76 o 
  19   8   4     1925.60     1870.34     72.82 o 
  20   8   4      222.26      244.39     59.85 o 
  21   8   4     1503.72     1777.57    104.74 o 
  22   8   4     1668.53     1533.18     85.79 o 
  23   8   4      737.01      666.34     82.79 o 
  24   8   4      946.44      898.76     89.78 o 
  25   8   4      383.89      449.88     85.79 o 
  26   8   4      773.97      785.04     97.76 o 
   0   9   4     6114.74     5521.24    173.57 o 
   1   9   4    54003.51    54321.59    448.88 o 
   2   9   4    44510.03    45096.58    403.99 o 
   3   9   4    17898.99    17755.74    153.62 o 
   4   9   4    21603.33    20469.97    176.56 o 
   5   9   4     8902.02     8391.08     88.78 o 
   6   9   4     6043.64     5315.75     56.86 o 
   7   9   4    10052.18     9913.29     99.75 o 
   8   9   4     6797.77     6595.56     71.82 o 
   9   9   4     5095.01     4689.31     67.83 o 
  10   9   4     7836.83     7896.32     87.78 o 
  11   9   4     4376.21     4437.94     67.83 o 
  12   9   4      538.64      569.58     35.91 o 
  13   9   4    28094.52    27839.60    249.38 o 
  14   9   4     9156.65     9181.11    121.70 o 
  15   9   4     3741.68     3662.87     85.79 o 
  16   9   4    11826.58    12174.65    200.50 o 
  17   9   4     3985.19     3993.05     91.77 o 
  18   9   4     1128.78     1237.91     63.84 o 
  19   9   4     4028.34     4307.26     97.76 o 
  20   9   4      862.13      821.95     68.83 o 
  21   9   4      769.58      735.17     74.81 o 
  22   9   4     3796.81     3795.54    115.71 o 
  23   9   4     1299.99     1364.60     92.77 o 
  24   9   4      744.28      682.30     91.77 o 
  25   9   4     3279.13     3109.25    132.67 o 
   0  10   4    54732.67    57483.71    717.21 o 
   1  10   4     7088.97     7180.10     85.79 o 
   2  10   4     5017.27     4720.23     68.83 o 
   3  10   4    26686.08    26337.35    219.45 o 
   4  10   4     3387.36     3112.24     59.85 o 
   5  10   4     6709.79     6463.89     78.80 o 
   6  10   4    14356.50    14026.04    120.70 o 
   7  10   4     4285.03     3905.26     62.84 o 
   8  10   4     4087.89     3997.04     57.86 o 
   9  10   4     7789.42     7752.67     87.78 o 
  10  10   4        5.76        3.99     25.94 o 
  11  10   4     1915.05     2079.82     47.88 o 
  12  10   4    10649.44    10798.08    139.65 o 
  13  10   4     4031.73     3896.29     86.78 o 
  14  10   4     2272.80     2266.35     63.84 o 
  15  10   4    13681.14    13970.18    167.58 o 
  16  10   4     1476.25     1410.48     79.80 o 
  17  10   4     1769.68     1809.49     68.83 o 
  18  10   4     7436.70     7419.50    124.69 o 
  19  10   4      289.02      277.31     56.86 o 
  20  10   4      551.82      495.76     67.83 o 
  21  10   4     2016.84     2087.80     97.76 o 
  22  10   4      843.58      952.63     83.79 o 
  23  10   4      137.15        3.99     74.81 o 
  24  10   4     2242.06     2339.17    143.64 o 
  25  10   4      176.48      155.61     84.79 o 
   0  11   4     8545.25     8213.53    140.65 o 
   1  11   4     4168.03     4019.98     66.83 o 
   2  11   4     3173.86     3220.97     59.85 o 
   3  11   4    10184.37     9919.27    112.72 o 
   4  11   4     3506.03     3662.87     62.84 o 
   5  11   4     2934.33     2710.24     48.88 o 
   6  11   4    12233.64    11563.18    113.72 o 
   7  11   4     1284.39     1382.55     35.91 o 
   8  11   4      601.94      632.42     35.91 o 
   9  11   4     4195.20     4195.54     75.81 o 
  10  11   4     2000.79     2069.84     47.88 o 
  11  11   4      752.12      759.11     36.91 o 
  12  11   4     4103.59     4149.66     72.82 o 
  13  11   4      242.89      253.37     39.90 o 
  14  11   4      197.70      287.28     43.89 o 
  15  11   4     9735.51     9629.99    134.66 o 
  16  11   4      825.83      753.12     58.85 o 
  17  11   4      166.00      183.54     51.87 o 
  18  11   4     2390.06     2239.42     77.81 o 
  19  11   4      373.66      342.15     62.84 o 
  20  11   4       98.06      113.72     65.84 o 
  21  11   4     1890.02     1927.20     97.76 o 
  22  11   4      779.98      866.84     83.79 o 
  23  11   4       21.75        0.00    105.74 o 
  24  11   4     1084.35     1311.73    112.72 o 
  25  11   4      252.98      302.25     98.75 o 
   0  12   4     6632.65     6574.61    139.65 o 
   1  12   4    19964.62    19591.16    193.52 o 
   2  12   4    28856.14    28678.51    269.33 o 
   3  12   4     7172.12     6948.68     87.78 o 
   4  12   4    10970.26    10555.69    112.72 o 
   5  12   4    17690.46    17486.41    162.59 o 
   6  12   4     9697.47     9427.50    126.68 o 
   7  12   4    16484.46    16873.94    153.62 o 
   8  12   4     9671.89     9446.45    118.70 o 
   9  12   4      553.12      619.46     36.91 o 
  10  12   4    10614.40    10834.99    135.66 o 
  11  12   4     4329.21     4176.59     73.82 o 
  12  12   4     4441.82     4411.00     84.79 o 
  13  12   4    13190.42    13456.46    155.61 o 
  14  12   4     3728.38     4025.96     89.78 o 
  15  12   4     2916.12     3163.11     79.80 o 
  16  12   4     7296.21     7135.21    125.69 o 
  17  12   4      844.04      806.99     61.85 o 
  18  12   4     1433.06     1412.48     70.82 o 
  19  12   4     4982.06     4880.83    124.69 o 
  20  12   4     1634.32     1289.78     85.79 o 
  21  12   4      799.11      691.28     83.79 o 
  22  12   4     1712.13     1580.06    101.75 o 
  23  12   4      684.16      787.04     98.75 o 
  24  12   4      854.92     1006.49    109.73 o 
   0  13   4    17457.73    17156.23    256.36 o 
   1  13   4     3010.10     2997.53     64.84 o 
   2  13   4      860.61      820.95     41.90 o 
   3  13   4    22656.65    22604.65    226.44 o 
   4  13   4     8444.63     8650.44    116.71 o 
   5  13   4     2394.30     2383.06     53.87 o 
   6  13   4    20757.72    21624.10    207.48 o 
   7  13   4     2066.11     2078.82     55.86 o 
   8  13   4     1163.51     1172.08     46.88 o 
   9  13   4    28442.15    28898.96    267.33 o 
  10  13   4     4063.26     4041.92     78.80 o 
  11  13   4      222.56      166.58     37.91 o 
  12  13   4    13043.50    13563.19    156.61 o 
  13  13   4     2562.02     2446.90     71.82 o 
  14  13   4     2823.67     2948.65     83.79 o 
  15  13   4     5337.69     5412.51    111.72 o 
  16  13   4     1320.88     1349.64     72.82 o 
  17  13   4     6100.50     6255.41    126.68 o 
  18  13   4     3087.38     3152.14    100.75 o 
  19  13   4      645.47      546.64     67.83 o 
  20  13   4      709.67      654.37     75.81 o 
  21  13   4     1302.49     1317.72     94.76 o 
  22  13   4      636.07      586.54     86.78 o 
  23  13   4      470.36      377.06     92.77 o 
  24  13   4     2112.02     2146.65    131.67 o 
   0  14   4     2622.01     2326.20     92.77 o 
   1  14   4     2523.88     2636.43     66.83 o 
   2  14   4       69.07       96.76     36.91 o 
   3  14   4     9677.94     9678.87    122.69 o 
   4  14   4     2484.70     2613.49     59.85 o 
   5  14   4     1847.80     1957.12     59.85 o 
   6  14   4    22855.18    23369.75    238.41 o 
   7  14   4       32.86        1.00     36.91 o 
   8  14   4     1711.89     1736.67     58.85 o 
   9  14   4     9165.62     9230.99    144.64 o 
  10  14   4     2181.87     2211.49     62.84 o 
  11  14   4      190.65      291.27     43.89 o 
  12  14   4     3837.35     3822.47     83.79 o 
  13  14   4     2696.66     2735.18     76.81 o 
  14  14   4      734.94      782.05     58.85 o 
  15  14   4     4654.88     4716.24    106.73 o 
  16  14   4     2083.06     1926.20     80.80 o 
  17  14   4      929.76      969.58     69.83 o 
  18  14   4     1036.87     1189.04     72.82 o 
  19  14   4      513.70      411.97     66.83 o 
  20  14   4      226.19      217.46     76.81 o 
  21  14   4     1311.33     1464.35     98.75 o 
  22  14   4      271.30      215.46     86.78 o 
  23  14   4       47.33        5.99     85.79 o 
   0  15   4      766.91      715.22     66.83 o 
   1  15   4     5849.77     5689.82    101.75 o 
   2  15   4    11234.92    10824.02    131.67 o 
   3  15   4     2182.24     2148.64     66.83 o 
   4  15   4     6691.61     6679.35    159.60 o 
   5  15   4    14270.64    14461.95    165.59 o 
   6  15   4     2583.40     2438.92     76.81 o 
   7  15   4     7655.42     7670.88    133.67 o 
   8  15   4     8435.64     8498.81    123.69 o 
   9  15   4     3643.88     3809.50     86.78 o 
  10  15   4    13993.73    14692.38    173.57 o 
  11  15   4     9904.28     9837.48    136.66 o 
  12  15   4     2914.87     2998.53     87.78 o 
  13  15   4     5331.29     5888.32    120.70 o 
  14  15   4     4642.39     4572.60    110.72 o 
  15  15   4     1944.01     2059.87     81.80 o 
  16  15   4     3647.23     3674.84    106.73 o 
  17  15   4      931.63     1044.40     74.81 o 
  18  15   4     1595.74     1454.37     88.78 o 
  19  15   4     4004.58     3708.75    147.63 o 
  20  15   4     1610.10     1437.42     97.76 o 
  21  15   4      193.25      118.70     83.79 o 
  22  15   4     2594.47     2466.85    129.68 o 
  23  15   4     2514.97     2767.10    168.58 o 
   0  16   4     9571.86     9141.21    267.33 o 
   1  16   4     1808.82     1813.48     63.84 o 
   2  16   4      340.40      343.14     41.90 o 
   3  16   4    11031.66    11070.40    149.63 o 
   4  16   4     4139.41     4136.69     83.79 o 
   5  16   4     3059.45     3012.49     75.81 o 
   6  16   4     8042.06     7918.26    120.70 o 
   7  16   4      249.77      306.24     46.88 o 
   8  16   4      823.32      855.87     52.87 o 
   9  16   4    11829.13    12023.03    161.60 o 
  10  16   4     1384.42     1327.69     63.84 o 
  11  16   4      777.30      790.03     55.86 o 
  12  16   4     7289.69     7250.92    133.67 o 
  13  16   4     1265.16     1307.74     72.82 o 
  14  16   4     1919.91     1816.47     79.80 o 
  15  16   4     3483.04     3418.48    104.74 o 
  16  16   4      315.33      264.34     69.83 o 
  17  16   4     1786.87     1765.60    112.72 o 
  18  16   4     4108.96     4181.58    133.67 o 
  19  16   4       20.03        0.00     72.82 o 
  20  16   4       77.90       35.91     79.80 o 
  21  16   4     2701.29     2799.02    144.64 o 
  22  16   4      662.12      587.54    125.69 o 
   0  17   4     4444.11     4684.32    134.66 o 
   1  17   4      689.49      584.54     48.88 o 
   2  17   4     4044.56     4153.65    126.68 o 
   3  17   4     9267.61     9037.47    130.67 o 
   4  17   4      140.74       44.89     42.89 o 
   5  17   4       55.47       92.77     43.89 o 
   6  17   4    12250.83    12186.62    153.62 o 
   7  17   4       23.59        3.99     43.89 o 
   8  17   4      627.84      581.55     53.87 o 
   9  17   4     4161.10     4296.29     94.76 o 
  10  17   4     1702.54     1700.76     67.83 o 
  11  17   4      153.45      124.69     47.88 o 
  12  17   4      866.32      958.61     68.83 o 
  13  17   4     6062.46     5787.57    127.68 o 
  14  17   4      912.94      998.51     69.83 o 
  15  17   4      901.41     1012.48     75.81 o 
  16  17   4     1822.60     1579.06     90.77 o 
  17  17   4      324.18      288.28     72.82 o 
  18  17   4     1993.72     2279.32    118.70 o 
  19  17   4      354.47      357.11     94.76 o 
  20  17   4       54.29      103.74     91.77 o 
  21  17   4     1013.55     1189.04    132.67 o 
   0  18   4     3662.29     3757.63    136.66 o 
   1  18   4     2882.95     2874.83     79.80 o 
   2  18   4    10198.95    10109.80    140.65 o 
   3  18   4     5574.84     5341.68    102.74 o 
   4  18   4     5595.90     5672.86    105.74 o 
   5  18   4     7826.09     7414.52    184.54 o 
   6  18   4     1379.51     1442.40     65.84 o 
   7  18   4    11233.63    11254.94    153.62 o 
   8  18   4     4052.52     4201.53     95.76 o 
   9  18   4     1055.72     1097.26     60.85 o 
  10  18   4     7578.01     7463.40    125.69 o 
  11  18   4     2403.53     2516.73     77.81 o 
  12  18   4     1468.41     1600.01     85.79 o 
  13  18   4     2966.61     2992.54     98.75 o 
  14  18   4      993.42     1009.48     75.81 o 
  15  18   4     1667.63     1685.80     91.77 o 
  16  18   4     4114.83     4066.86    132.67 o 
  17  18   4     1955.70     1990.04    105.74 o 
  18  18   4       13.70       28.93     78.80 o 
  19  18   4     2817.09     3050.40    146.63 o 
  20  18   4     1289.08     1124.20    116.71 o 
   0  19   4     8881.56     8531.73    182.54 o 
   1  19   4     1873.25     1869.34     69.83 o 
   2  19   4      115.16        0.00     46.88 o 
   3  19   4     6992.13     6934.71    135.66 o 
   4  19   4     3141.33     3146.16     83.79 o 
   5  19   4      953.54     1038.41     63.84 o 
   6  19   4     7989.50     8024.00    148.63 o 
   7  19   4      327.52      278.31     53.87 o 
   8  19   4     1935.22     1920.21     76.81 o 
   9  19   4     4083.99     4215.49    120.70 o 
  10  19   4      260.52      242.40     55.86 o 
  11  19   4      339.82      371.07     59.85 o 
  12  19   4     4833.73     4628.46    122.69 o 
  13  19   4      620.95      597.51     69.83 o 
  14  19   4      510.74      454.87     72.82 o 
  15  19   4     3970.84     3847.41    122.69 o 
  16  19   4       17.71       45.89     72.82 o 
  17  19   4      338.71      183.54     83.79 o 
  18  19   4     2903.39     3045.41    133.67 o 
  19  19   4      336.21      341.15    110.72 o 
   0  20   4     2120.49     2196.52    104.74 o 
   1  20   4     2794.67     3066.36     97.76 o 
   2  20   4      598.37      578.56     58.85 o 
   3  20   4     6421.59     6382.09    137.66 o 
   4  20   4      920.65     1021.45     69.83 o 
   5  20   4      409.13      471.82     58.85 o 
   6  20   4     2180.80     2295.28     88.78 o 
   7  20   4      740.45      627.44     61.85 o 
   8  20   4      194.18      119.70     53.87 o 
   9  20   4      843.99      932.68     65.84 o 
  10  20   4      527.63      490.78     60.85 o 
  11  20   4      107.02       14.96     56.86 o 
  12  20   4     1620.36     1503.25     85.79 o 
  13  20   4      726.91      728.18     73.82 o 
  14  20   4      239.02       92.77     81.80 o 
  15  20   4     1587.41     1466.34     99.75 o 
  16  20   4       94.27       45.89     82.79 o 
  17  20   4       59.78        0.00     89.78 o 
  18  20   4     1273.30     1234.92    121.70 o 
   0  21   4     5400.42     5195.05    197.51 o 
   1  21   4     4375.06     4132.70    179.55 o 
   2  21   4     3920.84     3813.49    113.72 o 
   3  21   4     1166.29     1092.28     77.81 o 
   4  21   4     5523.97     5433.46    133.67 o 
   5  21   4     2227.41     2367.10     95.76 o 
   6  21   4     2366.17     2470.84    122.69 o 
   7  21   4     4474.23     4440.93    116.71 o 
   8  21   4     1426.75     1576.07     80.80 o 
   9  21   4      727.38      748.14     75.81 o 
  10  21   4     1905.62     2088.79    122.69 o 
  11  21   4     1851.67     1818.47    106.73 o 
  12  21   4      797.14      993.52     90.77 o 
  13  21   4     1307.60     1171.08     96.76 o 
  14  21   4     1325.28     1340.66    109.73 o 
  15  21   4      181.64      174.56     89.78 o 
  16  21   4     2711.67     2491.79    145.64 o 
  17  21   4      996.33     1037.41    159.60 o 
   0  22   4    10186.18     9667.90    301.25 o 
   1  22   4      198.51      276.31     72.82 o 
   2  22   4       98.35       87.78     72.82 o 
   3  22   4     5270.38     5457.40    146.63 o 
   4  22   4      443.73      511.72     78.80 o 
   5  22   4     1508.99     1479.31     94.76 o 
   6  22   4     4922.92     4981.58    139.65 o 
   7  22   4      318.06      326.19     76.81 o 
   8  22   4     1714.99     1753.63     97.76 o 
   9  22   4     3680.25     3595.04    163.59 o 
  10  22   4      797.02      675.32     80.80 o 
  11  22   4      819.95      910.73    103.74 o 
  12  22   4     1713.27     1757.62    116.71 o 
  13  22   4      629.02      642.40    101.75 o 
  14  22   4      284.07      169.58    100.75 o 
  15  22   4     2748.71     2998.53    180.55 o 
  16  22   4      690.98      769.08    152.62 o 
   0  23   4     3466.05     3486.31    174.56 o 
   1  23   4     1087.75     1174.07     89.78 o 
   2  23   4      258.25      378.06     77.81 o 
   3  23   4     2261.42     2316.23    107.73 o 
   4  23   4     1168.03     1147.14     92.77 o 
   5  23   4      557.98      682.30    100.75 o 
   6  23   4      529.36      547.63     81.80 o 
   7  23   4     1297.58     1169.09     94.76 o 
   8  23   4      721.79      766.09     85.79 o 
   9  23   4     1224.56     1173.08     91.77 o 
  10  23   4      152.29        3.99     72.82 o 
  11  23   4       14.21       58.85     87.78 o 
  12  23   4      679.78      632.42    100.75 o 
  13  23   4      449.15      462.85     98.75 o 
  14  23   4       47.95        0.00    108.73 o 
  15  23   4     2540.01     2752.14    215.46 o 
   0  24   4      583.72      641.40    122.69 o 
   1  24   4     3079.68     3178.08    154.61 o 
   2  24   4     2391.17     2266.35    135.66 o 
   3  24   4      972.37      879.81     90.77 o 
   4  24   4     2778.26     2721.22    117.71 o 
   5  24   4     2015.15     2151.64    109.73 o 
   6  24   4     1061.06     1128.19     92.77 o 
   7  24   4     1735.95     1900.26    103.74 o 
   8  24   4      943.95     1010.48     92.77 o 
   9  24   4      729.99      823.95     88.78 o 
  10  24   4     2210.68     2194.53    142.64 o 
  11  24   4     1120.75     1249.88    113.72 o 
  12  24   4      812.62      927.69    109.73 o 
  13  24   4     2064.73     1776.57    181.55 o 
   0  25   4     4041.18     4212.50    197.51 o 
   1  25   4      326.17      371.07     81.80 o 
   2  25   4      477.64      444.89     85.79 o 
   3  25   4     3970.50     4100.78    136.66 o 
   4  25   4      276.10      333.17     84.79 o 
   5  25   4      602.89      521.70     88.78 o 
   6  25   4     4873.40     4924.72    146.63 o 
   7  25   4      326.30      392.02     85.79 o 
   8  25   4      419.14      503.74     85.79 o 
   9  25   4     3303.95     3291.79    126.68 o 
  10  25   4      155.01      326.19     97.76 o 
  11  25   4      259.45      361.10    100.75 o 
   0  26   4     2493.51     2382.06    211.47 o 
   1  26   4      218.09      184.54     81.80 o 
   2  26   4      228.37      183.54     82.79 o 
   3  26   4     1160.32     1260.86    101.75 o 
   4  26   4      258.36      316.21     88.78 o 
   5  26   4      451.50      434.92     90.77 o 
   6  26   4      921.90     1039.41     98.75 o 
   7  26   4      560.11      509.73     90.77 o 
   8  26   4      777.28      773.07     94.76 o 
   0  27   4     1208.82     1447.39    152.62 o 
   1  27   4     1280.85     1526.20    110.72 o 
   2  27   4      374.26      408.98     91.77 o 
   3  27   4      372.43      338.16    106.73 o 
   4  27   4     1299.48     1385.55    107.73 o 
   5  27   4     1314.81     1496.27    120.70 o 
   1   1   5     1523.62     1434.42     25.94 o 
   2   1   5     1327.81     1399.51     25.94 o 
   3   1   5     1136.74     1183.05     23.94 o 
   4   1   5     4871.57     4759.14     49.88 o 
   5   1   5     1532.02     1453.38     27.93 o 
   6   1   5     2675.20     2682.31     46.88 o 
   7   1   5     3968.10     3852.40     60.85 o 
   8   1   5      106.87       91.77     24.94 o 
   9   1   5     4553.67     4840.93     78.80 o 
  10   1   5     1375.94     1424.45     40.90 o 
  11   1   5      674.99      677.31     46.88 o 
  12   1   5     2331.09     2598.52     58.85 o 
  13   1   5     1091.19     1200.01     47.88 o 
  14   1   5      782.02      740.16     45.89 o 
  15   1   5     1558.22     1545.15     56.86 o 
  16   1   5     2403.72     2543.66     71.82 o 
  17   1   5     1285.88     1300.76     59.85 o 
  18   1   5     1470.03     1581.06     63.84 o 
  19   1   5     1753.64     1726.70     66.83 o 
  20   1   5      338.64      293.27     62.84 o 
  21   1   5      458.35      580.55     64.84 o 
  22   1   5      195.83      101.75     61.85 o 
  23   1   5      293.02      204.49     71.82 o 
  24   1   5      869.91      963.60     90.77 o 
  25   1   5      224.53      216.46    118.70 o 
  26   1   5      169.49      205.49     82.79 o 
  27   1   5      338.64      415.96     96.76 o 
   1   2   5     1327.42     1408.49     25.94 o 
   3   2   5     5624.81     5741.69     59.85 o 
   4   2   5     8536.12     8101.80     71.82 o 
   5   2   5     1418.96     1352.63     26.93 o 
   6   2   5     1830.25     2227.45     38.90 o 
   7   2   5      705.56      617.46     24.94 o 
   8   2   5      709.64      715.22     28.93 o 
   9   2   5     1233.30     1331.68     42.89 o 
  10   2   5     1043.20     1174.07     38.90 o 
  11   2   5     2315.67     2397.02     56.86 o 
  12   2   5      351.53      355.11     42.89 o 
  13   2   5      158.14       98.75     35.91 o 
  14   2   5     1476.36     1402.50     51.87 o 
  15   2   5     5560.52     5561.14     98.75 o 
  16   2   5     1235.77     1114.22     54.86 o 
  17   2   5     2091.50     2025.95     67.83 o 
  18   2   5      719.70      735.17     54.86 o 
  19   2   5     1042.51      903.75     58.85 o 
  20   2   5     1842.14     1869.34     80.80 o 
  21   2   5      179.81      205.49     59.85 o 
  22   2   5      212.43      202.50     63.84 o 
  23   2   5      203.60      156.61     71.82 o 
  24   2   5       10.75        1.00     70.82 o 
  25   2   5       48.10        1.00     86.78 o 
  26   2   5        5.14        0.00     77.81 o 
  27   2   5      164.37       85.79     87.78 o 
   1   3   5     1102.75     1153.13     23.94 o 
   2   3   5     5570.74     5581.09     55.86 o 
   3   3   5     9135.96     9979.12     84.79 o 
   4   3   5      256.82      293.27     15.96 o 
   5   3   5      587.66      509.73     17.96 o 
   6   3   5      793.20      590.53     21.95 o 
   7   3   5     3721.70     3889.30     50.87 o 
   8   3   5      221.48      257.36     20.95 o 
   9   3   5     3597.77     3580.08     55.86 o 
  10   3   5     3490.72     3360.62     57.86 o 
  11   3   5      598.58      726.19     33.92 o 
  12   3   5     2303.23     2271.34     56.86 o 
  13   3   5      228.46      179.55     36.91 o 
  14   3   5      480.49      465.84     40.90 o 
  15   3   5       18.32        0.00     37.91 o 
  16   3   5     4231.12     4226.46    104.74 o 
  17   3   5      625.89      603.50     50.87 o 
  18   3   5      932.80      908.73     56.86 o 
  19   3   5      744.71      789.03     56.86 o 
  20   3   5      892.49      956.62     63.84 o 
  21   3   5      342.27      241.40     58.85 o 
  22   3   5      132.55      103.74     66.83 o 
  23   3   5      102.59      193.52     73.82 o 
  24   3   5      137.54       28.93     73.82 o 
  25   3   5      621.44      628.43     90.77 o 
  26   3   5        6.93       34.91     89.78 o 
  27   3   5       63.15       59.85    105.74 o 
   1   4   5     4985.04     4814.00     49.88 o 
   2   4   5     8516.67     8078.86     71.82 o 
   3   4   5      269.72      304.24     16.96 o 
   4   4   5     2533.72     2482.81     38.90 o 
   5   4   5     5183.09     4847.92     51.87 o 
   6   4   5     1575.01     1490.29     26.93 o 
   7   4   5      792.48      755.12     20.95 o 
   8   4   5      318.79      433.92     26.93 o 
   9   4   5     2000.02     2117.72     53.87 o 
  10   4   5      307.52      272.32     23.94 o 
  11   4   5       23.45       23.94     25.94 o 
  12   4   5      128.16       87.78     32.92 o 
  13   4   5     2401.73     2574.58     69.83 o 
  14   4   5     3227.71     3205.01     71.82 o 
  15   4   5      210.48      143.64     41.90 o 
  16   4   5      615.62      529.68     47.88 o 
  17   4   5      919.97     1034.42     56.86 o 
  18   4   5      686.18      683.30     54.86 o 
  19   4   5      938.88      887.79     67.83 o 
  20   4   5      719.32      685.29     57.86 o 
  21   4   5      582.44      686.29     68.83 o 
  22   4   5       38.06        2.00     62.84 o 
  23   4   5       62.34        1.00     67.83 o 
  24   4   5     1090.35     1098.26     93.77 o 
  25   4   5      217.82      170.57     82.79 o 
  26   4   5      459.31      427.93     91.77 o 
   1   5   5     1570.61     1595.02     30.92 o 
   2   5   5     1480.48     1418.46     33.92 o 
   3   5   5      648.26      588.53     19.95 o 
   4   5   5     5228.49     4840.93     51.87 o 
   5   5   5     2067.90     2018.97     38.90 o 
   6   5   5     1235.63     1283.80     31.92 o 
   7   5   5     7908.63     8100.81     80.80 o 
   8   5   5     8868.84     9197.07     88.78 o 
   9   5   5      487.42      425.94     24.94 o 
  10   5   5      501.21      512.72     27.93 o 
  11   5   5       28.74       29.93     24.94 o 
  12   5   5     1534.68     1415.47     45.89 o 
  13   5   5      767.28      781.05     45.89 o 
  14   5   5     1054.10      955.62     49.88 o 
  15   5   5      899.29      946.64     54.86 o 
  16   5   5      181.33      122.69     42.89 o 
  17   5   5      497.52      410.98     50.87 o 
  18   5   5      546.54      545.64     52.87 o 
  19   5   5      925.35      843.90     60.85 o 
  20   5   5      995.07     1018.46     62.84 o 
  21   5   5      148.68      127.68     60.85 o 
  22   5   5      422.84      390.03     73.82 o 
  23   5   5      829.78      857.86     85.79 o 
  24   5   5       82.10       70.82     76.81 o 
  25   5   5      392.55      426.94     87.78 o 
  26   5   5      213.21      151.62     89.78 o 
   1   6   5     2626.19     2691.29     46.88 o 
   2   6   5     1832.43     2159.62     38.90 o 
   3   6   5      792.75      601.50     22.94 o 
   4   6   5     1588.72     1496.27     29.93 o 
   5   6   5     1219.79     1291.78     31.92 o 
   6   6   5     3267.42     3348.65     44.89 o 
   7   6   5     1398.04     1415.47     30.92 o 
   8   6   5      927.21      923.70     27.93 o 
   9   6   5      446.50      475.81     24.94 o 
  10   6   5      765.85      657.36     25.94 o 
  11   6   5      407.85      492.77     32.92 o 
  12   6   5     1564.68     1460.36     45.89 o 
  13   6   5     2157.76     2275.33     61.85 o 
  14   6   5      897.15      801.00     49.88 o 
  15   6   5      203.13      174.56     42.89 o 
  16   6   5     1316.08     1351.63     63.84 o 
  17   6   5      312.72      302.25     48.88 o 
  18   6   5      155.79      123.69     47.88 o 
  19   6   5      950.87      895.77     61.85 o 
  20   6   5      119.41       87.78     50.87 o 
  21   6   5       11.38       51.87     58.85 o 
  22   6   5       42.33        1.00     63.84 o 
  23   6   5       74.36       10.97     71.82 o 
  24   6   5        9.21        1.00     71.82 o 
  25   6   5      169.54       38.90     80.80 o 
  26   6   5       79.11       60.85     93.77 o 
   1   7   5     3995.02     3772.60     60.85 o 
   2   7   5      731.72      736.16     22.94 o 
   3   7   5     3836.81     3868.36     53.87 o 
   4   7   5      800.65      807.99     22.94 o 
   5   7   5     7835.83     7988.09     91.77 o 
   6   7   5     1430.31     1485.30     30.92 o 
   7   7   5      510.65      603.50     26.93 o 
   8   7   5       32.23       13.97     19.95 o 
   9   7   5      983.65      937.66     30.92 o 
  10   7   5     2848.87     2813.99     50.87 o 
  11   7   5     2092.00     2091.79     60.85 o 
  12   7   5      747.21      908.73     41.90 o 
  13   7   5      690.31      733.17     47.88 o 
  14   7   5      287.20      186.54     41.90 o 
  15   7   5      146.96      133.67     42.89 o 
  16   7   5     2667.67     2536.68     72.82 o 
  17   7   5      529.88      564.59     53.87 o 
  18   7   5      839.09      682.30     59.85 o 
  19   7   5       74.34       41.90     48.88 o 
  20   7   5      740.47      736.16     58.85 o 
  21   7   5      801.76      729.18     70.82 o 
  22   7   5      114.42       66.83     64.84 o 
  23   7   5      647.38      609.48     76.81 o 
  24   7   5      489.63      507.73     82.79 o 
  25   7   5      305.44      294.27    105.74 o 
  26   7   5      177.92      146.63     94.76 o 
   1   8   5      105.70       55.86     23.94 o 
   2   8   5      722.92      735.17     35.91 o 
   3   8   5      215.69      245.39     20.95 o 
   4   8   5      326.05      449.88     30.92 o 
   5   8   5     8891.00     9195.08     92.77 o 
   6   8   5      864.67      827.94     26.93 o 
   7   8   5       32.85       28.93     19.95 o 
   8   8   5     1664.87     1715.72     37.91 o 
   9   8   5      891.94      834.92     30.92 o 
  10   8   5     2838.48     2704.26     48.88 o 
  11   8   5     2790.93     2726.20     55.86 o 
  12   8   5      340.29      258.36     33.92 o 
  13   8   5      348.99      307.23     42.89 o 
  14   8   5      991.52     1016.47     52.87 o 
  15   8   5     1841.94     1684.80     61.85 o 
  16   8   5      653.77      713.22     52.87 o 
  17   8   5      161.34      120.70     46.88 o 
  18   8   5      214.13      215.46     50.87 o 
  19   8   5      206.16      148.63     50.87 o 
  20   8   5      526.67      568.58     61.85 o 
  21   8   5      735.83      918.71     75.81 o 
  22   8   5       63.06        0.00     62.84 o 
  23   8   5      513.62      547.63     75.81 o 
  24   8   5      644.59      633.42     91.77 o 
  25   8   5      352.17      402.00     92.77 o 
  26   8   5      100.88      145.64    127.68 o 
   1   9   5     4620.77     4930.71     75.81 o 
   2   9   5     1239.94     1400.51     41.90 o 
   3   9   5     3661.56     3742.67     54.86 o 
   4   9   5     2005.90     2077.82     44.89 o 
   5   9   5      483.04      373.07     24.94 o 
   6   9   5      439.01      472.82     24.94 o 
   7   9   5     1021.60      969.58     35.91 o 
   8   9   5      831.26      791.03     29.93 o 
   9   9   5       15.46        7.98     23.94 o 
  10   9   5     1084.47     1143.15     36.91 o 
  11   9   5     3209.40     3385.56     58.85 o 
  12   9   5     2202.19     2146.65     55.86 o 
  13   9   5      193.82      222.45     40.90 o 
  14   9   5      574.46      543.64     47.88 o 
  15   9   5     1509.13     1299.76     60.85 o 
  16   9   5      210.88      206.49     46.88 o 
  17   9   5      213.10      154.61     48.88 o 
  18   9   5       54.95        2.00     48.88 o 
  19   9   5      928.81      926.69     61.85 o 
  20   9   5       90.83       38.90     52.87 o 
  21   9   5       76.26      122.69     88.78 o 
  22   9   5      182.88      116.71     69.83 o 
  23   9   5      244.43      313.22     76.81 o 
  24   9   5       15.42        0.00     78.80 o 
  25   9   5      106.84      112.72     86.78 o 
   1  10   5     1381.69     1462.35     41.90 o 
   2  10   5     1050.99     1048.39     39.90 o 
   3  10   5     3494.56     3378.58     55.86 o 
   4  10   5      303.68      290.28     23.94 o 
   5  10   5      519.16      529.68     27.93 o 
   6  10   5      776.73      670.33     27.93 o 
   7  10   5     2816.29     2810.00     48.88 o 
   8  10   5     2843.41     2628.45     48.88 o 
   9  10   5     1055.32     1120.21     36.91 o 
  10  10   5     9259.27     9552.19    107.73 o 
  11  10   5       88.41       65.84     32.92 o 
  12  10   5     2925.21     2718.22     63.84 o 
  13  10   5      107.56       88.78     38.90 o 
  14  10   5      296.83      334.17     48.88 o 
  15  10   5      726.52      786.04     55.86 o 
  16  10   5       23.52        2.00     43.89 o 
  17  10   5      358.88      342.15     54.86 o 
  18  10   5      117.48       25.94     51.87 o 
  19  10   5     1012.16      914.72     65.84 o 
  20  10   5      115.00       46.88     56.86 o 
  21  10   5       10.90        3.99     65.84 o 
  22  10   5      261.94      200.50     73.82 o 
  23  10   5     1391.47     1427.44     94.76 o 
  24  10   5      125.06      182.54     89.78 o 
  25  10   5      242.22      382.05    100.75 o 
   1  11   5      703.14      731.18     42.89 o 
   2  11   5     2263.14     2255.38     53.87 o 
   3  11   5      617.82      605.49     32.92 o 
   4  11   5       39.82       46.88     23.94 o 
   5  11   5       22.41        8.98     24.94 o 
   6  11   5      431.43      506.74     29.93 o 
   7  11   5     2158.94     2064.85     49.88 o 
   8  11   5     2690.93     2713.24     55.86 o 
   9  11   5     3249.99     3345.66     58.85 o 
  10  11   5       77.95       55.86     31.92 o 
  11  11   5     7395.37     7391.57     97.76 o 
  12  11   5     1092.91     1106.24     49.88 o 
  13  11   5      323.80      358.11     45.89 o 
  14  11   5      831.52      684.29     53.87 o 
  15  11   5      296.03      255.36     49.88 o 
  16  11   5       86.85      124.69     49.88 o 
  17  11   5       39.66        2.00     48.88 o 
  18  11   5      139.05        1.00     62.84 o 
  19  11   5      357.12      171.57     55.86 o 
  20  11   5      171.09       62.84     60.85 o 
  21  11   5      879.10      802.00     86.78 o 
  22  11   5      206.21      244.39     77.81 o 
  23  11   5      107.02       82.79     77.81 o 
  24  11   5      726.98      820.95    105.74 o 
   1  12   5     2377.18     2579.57     58.85 o 
   2  12   5      333.31      292.27     34.91 o 
   3  12   5     2225.39     2190.54     55.86 o 
   4  12   5      134.86       62.84     32.92 o 
   5  12   5     1470.79     1354.62     48.88 o 
   6  12   5     1662.04     1468.34     59.85 o 
   7  12   5      676.73      810.98     37.91 o 
   8  12   5      315.98      313.22     33.92 o 
   9  12   5     2171.79     2089.79     55.86 o 
  10  12   5     2956.71     2817.98     64.84 o 
  11  12   5     1148.05     1094.27     47.88 o 
  12  12   5     2465.74     2232.44     78.80 o 
  13  12   5     1804.21     1832.43     70.82 o 
  14  12   5      839.68      810.98     58.85 o 
  15  12   5       47.98       19.95     49.88 o 
  16  12   5      436.12      339.15     57.86 o 
  17  12   5       78.69       39.90     53.87 o 
  18  12   5      112.69       94.76     55.86 o 
  19  12   5      150.00       41.90     58.85 o 
  20  12   5       21.48        0.00     59.85 o 
  21  12   5      235.82      329.18     76.81 o 
  22  12   5      161.04      194.52     78.80 o 
  23  12   5       45.82        1.00     77.81 o 
  24  12   5       60.29       13.97     90.77 o 
   1  13   5     1139.92     1236.92     47.88 o 
   2  13   5      154.26      130.67     35.91 o 
   3  13   5      230.98      230.43     37.91 o 
   4  13   5     2331.50     2471.84     59.85 o 
   5  13   5      748.23      804.99     45.89 o 
   6  13   5     2157.80     2328.20     68.83 o 
   7  13   5      741.54      748.14     47.88 o 
   8  13   5      330.82      214.47     40.90 o 
   9  13   5      181.29      167.58     38.90 o 
  10  13   5      129.38      116.71     38.90 o 
  11  13   5      314.61      429.93     46.88 o 
  12  13   5     1846.63     1975.08     72.82 o 
  13  13   5       31.44        0.00     45.89 o 
  14  13   5      994.00      913.72     60.85 o 
  15  13   5      936.21      925.69     86.78 o 
  16  13   5      120.65        0.00     51.87 o 
  17  13   5       71.66       59.85     54.86 o 
  18  13   5       86.30       96.76     55.86 o 
  19  13   5      670.33      842.90     81.80 o 
  20  13   5      130.44      117.71     61.85 o 
  21  13   5      146.52      169.58     90.77 o 
  22  13   5      105.26      169.58     76.81 o 
  23  13   5       25.05        0.00     78.80 o 
   1  14   5      788.41      815.97     46.88 o 
   2  14   5     1523.68     1600.01     56.86 o 
   3  14   5      507.24      427.93     40.90 o 
   4  14   5     3135.12     3152.14     71.82 o 
   5  14   5     1079.54     1102.25     50.87 o 
   6  14   5      918.96      879.81     50.87 o 
   7  14   5      294.80      193.52     41.90 o 
   8  14   5      988.48     1042.40     52.87 o 
   9  14   5      586.71      616.46     47.88 o 
  10  14   5      278.09      285.29     45.89 o 
  11  14   5      824.39      796.02     58.85 o 
  12  14   5      851.21      863.85     63.84 o 
  13  14   5      991.99     1007.49     65.84 o 
  14  14   5      355.46      379.06     57.86 o 
  15  14   5      427.98      319.20     60.85 o 
  16  14   5       20.28        0.00     56.86 o 
  17  14   5      125.55      132.67     61.85 o 
  18  14   5      214.29      208.48     62.84 o 
  19  14   5      243.06      189.53     68.83 o 
  20  14   5      177.20      109.73     68.83 o 
  21  14   5      326.19      497.76     90.77 o 
  22  14   5       99.40       10.97     83.79 o 
  23  14   5      443.41      561.60     98.75 o 
   1  15   5     1535.85     1473.33     57.86 o 
   2  15   5     5628.98     5593.06     98.75 o 
   3  15   5       20.14        0.00     37.91 o 
   4  15   5      198.79      153.62     41.90 o 
   5  15   5      839.07      786.04     49.88 o 
   6  15   5      195.45      159.60     42.89 o 
   7  15   5      131.54       82.79     42.89 o 
   8  15   5     1855.39     1807.49     83.79 o 
   9  15   5     1459.14     1321.71     59.85 o 
  10  15   5      742.19      718.21     54.86 o 
  11  15   5      302.93      319.20     54.86 o 
  12  15   5       43.50        1.00     50.87 o 
  13  15   5      926.02      917.71     65.84 o 
  14  15   5      442.43      455.86     64.84 o 
  15  15   5      348.25      227.43     65.84 o 
  16  15   5      138.28       45.89     64.84 o 
  17  15   5      205.87      255.36     70.82 o 
  18  15   5      232.90      146.63     80.80 o 
  19  15   5       30.58       98.75     70.82 o 
  20  15   5      104.20       41.90     74.81 o 
  21  15   5       31.54        0.00     90.77 o 
  22  15   5      471.94      368.08    103.74 o 
   1  16   5     2280.46     2207.50     67.83 o 
   2  16   5     1190.47     1101.25     53.87 o 
   3  16   5     4262.35     4130.70     88.78 o 
   4  16   5      682.14      618.46     48.88 o 
   5  16   5      171.43       87.78     42.89 o 
   6  16   5     1312.56     1228.94     57.86 o 
   7  16   5     2659.49     2556.63     72.82 o 
   8  16   5      648.64      615.47     58.85 o 
   9  16   5      225.52      177.56     46.88 o 
  10  16   5       23.27        2.00     44.89 o 
  11  16   5       82.01       34.91     51.87 o 
  12  16   5      448.20      556.61     61.85 o 
  13  16   5      130.50       62.84     55.86 o 
  14  16   5       18.74        0.00     56.86 o 
  15  16   5      138.08      218.46     66.83 o 
  16  16   5     1474.15     1525.20     89.78 o 
  17  16   5      132.33      101.75     72.82 o 
  18  16   5      301.47      228.43     79.80 o 
  19  16   5     1042.68     1151.13     93.77 o 
  20  16   5       47.72       19.95     80.80 o 
  21  16   5      115.83        1.00    121.70 o 
  22  16   5      179.85      121.70    133.67 o 
   1  17   5     1204.35     1152.13     57.86 o 
   2  17   5     1957.35     1978.07     67.83 o 
   3  17   5      628.83      577.56     50.87 o 
   4  17   5      931.67      914.72     65.84 o 
   5  17   5      556.32      468.83     51.87 o 
   6  17   5      316.22      303.24     48.88 o 
   7  17   5      536.63      518.71     53.87 o 
   8  17   5      151.03      144.64     47.88 o 
   9  17   5      211.33      164.59     48.88 o 
  10  17   5      356.95      333.17     51.87 o 
  11  17   5       31.90        2.00     59.85 o 
  12  17   5       70.25        1.00     53.87 o 
  13  17   5       74.20       29.93     55.86 o 
  14  17   5      119.46      120.70     61.85 o 
  15  17   5      212.68      112.72     67.83 o 
  16  17   5      130.23      145.64     69.83 o 
  17  17   5      676.84      613.47     77.81 o 
  18  17   5      440.05      421.95     77.81 o 
  19  17   5      460.93      602.50     87.78 o 
  20  17   5      976.24      966.59    101.75 o 
  21  17   5        2.95        0.00    106.73 o 
   1  18   5     1392.83     1463.35     66.83 o 
   2  18   5      741.27      755.12     55.86 o 
   3  18   5      939.98      972.58     57.86 o 
   4  18   5      654.85      642.40     54.86 o 
   5  18   5      569.12      499.75     53.87 o 
   6  18   5      156.00      174.56     48.88 o 
   7  18   5      813.00      705.24     56.86 o 
   8  18   5      222.92      181.55     50.87 o 
   9  18   5       52.64       42.89     49.88 o 
  10  18   5      107.24        2.00     48.88 o 
  11  18   5      135.70      107.73     55.86 o 
  12  18   5      113.25        1.00     59.85 o 
  13  18   5       88.47      114.71     63.84 o 
  14  18   5      204.51      196.51     64.84 o 
  15  18   5      231.80      271.32     70.82 o 
  16  18   5      274.08      239.40     72.82 o 
  17  18   5      477.44      376.06     92.77 o 
  18  18   5        0.82        0.00     79.80 o 
  19  18   5      224.54      277.31    106.73 o 
  20  18   5      630.14      810.98    112.72 o 
   1  19   5     1807.86     1775.57     71.82 o 
   2  19   5     1015.33      949.63     58.85 o 
   3  19   5      775.88      816.96     57.86 o 
   4  19   5      883.59      982.55     76.81 o 
   5  19   5      943.58      936.67     60.85 o 
   6  19   5      967.58      995.52     62.84 o 
   7  19   5       74.92        3.99     47.88 o 
   8  19   5      221.66      193.52     52.87 o 
   9  19   5      940.49      903.75     62.84 o 
  10  19   5      991.39      936.67     62.84 o 
  11  19   5      372.38      290.28     69.83 o 
  12  19   5      152.11       61.85     64.84 o 
  13  19   5      658.92      660.35     72.82 o 
  14  19   5      253.33      232.42     70.82 o 
  15  19   5       25.01        0.00     70.82 o 
  16  19   5     1068.98     1075.32     92.77 o 
  17  19   5      451.59      385.04     85.79 o 
  18  19   5      212.39      191.52     87.78 o 
  19  19   5      291.93      279.30     91.77 o 
   1  20   5      327.59      330.18     55.86 o 
   2  20   5     1871.75     1774.58     75.81 o 
   3  20   5      879.47      813.97     62.84 o 
   4  20   5      708.56      564.59     59.85 o 
   5  20   5      981.50     1083.30     67.83 o 
   6  20   5      115.20       97.76     57.86 o 
   7  20   5      753.72      649.38     62.84 o 
   8  20   5      532.69      610.48     62.84 o 
   9  20   5       92.68       16.96     54.86 o 
  10  20   5      128.51       84.79     54.86 o 
  11  20   5      152.73       22.94     61.85 o 
  12  20   5       16.34        0.00     78.80 o 
  13  20   5      136.11      151.62     63.84 o 
  14  20   5      174.85      269.33     72.82 o 
  15  20   5      110.95      161.60     77.81 o 
  16  20   5       44.76      152.62     77.81 o 
  17  20   5      944.66     1082.30     99.75 o 
  18  20   5      648.75      678.31    112.72 o 
   1  21   5      462.42      552.62     79.80 o 
   2  21   5      187.26      155.61     55.86 o 
   3  21   5      374.13      335.16     58.85 o 
   4  21   5      599.31      683.30     63.84 o 
   5  21   5      162.90       65.84     62.84 o 
   6  21   5       13.66        1.00     54.86 o 
   7  21   5      860.46     1033.42     70.82 o 
   8  21   5      679.29      671.33     67.83 o 
   9  21   5       72.02       20.95     55.86 o 
  10  21   5       15.17        0.00     62.84 o 
  11  21   5      886.55      798.01     75.81 o 
  12  21   5      243.57      230.43     66.83 o 
  13  21   5      162.72      135.66     78.80 o 
  14  21   5      320.90       99.75     79.80 o 
  15  21   5       31.47        0.00     84.79 o 
  16  21   5      126.71        1.00     87.78 o 
  17  21   5        2.07      100.75     97.76 o 
   1  22   5      177.10      108.73     71.82 o 
   2  22   5      224.19      164.59     71.82 o 
   3  22   5      142.05       52.87     64.84 o 
   4  22   5       42.22       83.79     64.84 o 
   5  22   5      448.82      488.78     73.82 o 
   6  22   5       42.76        1.00     63.84 o 
   7  22   5      101.73      115.71     66.83 o 
   8  22   5       69.35      136.66     72.82 o 
   9  22   5      171.53      226.44     69.83 o 
  10  22   5      259.83      326.19     83.79 o 
  11  22   5      219.49      165.59     87.78 o 
  12  22   5      157.03       64.84     80.80 o 
  13  22   5      116.26        1.00     84.79 o 
  14  22   5      100.65        0.00     86.78 o 
  15  22   5      460.78      687.29    118.70 o 
  16  22   5      192.71       87.78    132.67 o 
   1  23   5      265.56      230.43     75.81 o 
   2  23   5      180.07      175.56     72.82 o 
   3  23   5      106.92      140.65     74.81 o 
   4  23   5       71.06       53.87     74.81 o 
   5  23   5      869.01     1108.24     91.77 o 
   6  23   5       81.92        2.00     73.82 o 
   7  23   5      649.28      514.72     83.79 o 
   8  23   5      535.10      652.37     83.79 o 
   9  23   5      244.23      262.35     77.81 o 
  10  23   5     1412.18     1459.36    113.72 o 
  11  23   5      112.71      176.56     88.78 o 
  12  23   5       42.92       31.92     86.78 o 
  13  23   5       25.80      122.69    101.75 o 
  14  23   5      444.61      394.02    111.72 o 
   1  24   5      837.82      802.00     88.78 o 
   2  24   5       10.19       13.97     73.82 o 
   3  24   5      144.89      160.60     77.81 o 
   4  24   5     1135.12     1227.94     97.76 o 
   5  24   5       89.94       78.80     77.81 o 
   6  24   5        8.15       17.96     82.79 o 
   7  24   5      488.04      713.22     88.78 o 
   8  24   5      647.15      704.24     88.78 o 
   9  24   5       15.48       25.94     88.78 o 
  10  24   5      121.43      129.68     99.75 o 
  11  24   5      709.12      708.23    105.74 o 
  12  24   5       53.43       55.86     93.77 o 
   1  25   5      209.07      195.51     79.80 o 
   2  25   5       42.27      134.66     78.80 o 
   3  25   5      625.76      521.70     88.78 o 
   4  25   5      230.92      185.54     80.80 o 
   5  25   5      399.59      381.05     85.79 o 
   6  25   5      170.48      185.54     84.79 o 
   7  25   5      320.94      333.17     84.79 o 
   8  25   5      351.10      397.01     86.78 o 
   9  25   5      106.56       36.91     93.77 o 
  10  25   5      254.77      329.18    100.75 o 
   1  26   5      152.78      217.46     82.79 o 
   2  26   5        5.74       74.81     80.80 o 
   3  26   5        4.90        1.00     77.81 o 
   4  26   5      454.76      395.02     90.77 o 
   5  26   5      219.11      256.36     86.78 o 
   6  26   5       81.18        1.00     83.79 o 
   7  26   5      178.57        1.00     83.79 o 
   8  26   5       98.90        0.00    118.70 o 
   1  27   5      339.40      335.16     90.77 o 
   2  27   5      155.26      343.14     87.78 o 
   3  27   5       63.84      143.64     87.78 o 
   0   0   6     2862.21     3219.97     76.81 o 
   1   0   6    29523.28    28375.27    286.29 o 
   2   0   6    36625.61    36703.51    394.02 o 
   3   0   6     2633.97     2947.65     64.84 o 
   4   0   6    24423.40    25072.50    267.33 o 
   5   0   6    50208.66    52825.32    546.64 o 
   6   0   6     2188.72     2224.45     61.85 o 
   7   0   6    15922.72    14785.14    230.43 o 
   8   0   6    32933.67    32646.62    409.98 o 
   9   0   6     1568.76     1589.04     67.83 o 
  10   0   6    31767.89    32554.85    410.98 o 
  11   0   6    18972.82    19178.19    268.33 o 
  12   0   6     3357.59     3377.58     99.75 o 
  13   0   6    19314.26    19265.97    276.31 o 
  14   0   6     4384.88     4540.68    122.69 o 
  15   0   6     3546.45     3724.71    155.61 o 
  16   0   6     6495.83     6731.22    154.61 o 
  17   0   6     5069.72     5078.34    156.61 o 
  18   0   6     2870.59     2712.24    119.70 o 
  19   0   6     8629.65     9160.17    210.48 o 
  20   0   6     6535.06     6439.95    169.58 o 
  21   0   6      162.81      106.73     84.79 o 
  22   0   6     8608.47     8475.87    216.46 o 
  23   0   6     6091.50     5689.82    242.40 o 
  24   0   6      854.49      940.66    126.68 o 
  25   0   6     2655.24     2398.02    164.59 o 
  26   0   6     2041.20     2012.98    159.60 o 
   0   1   6    29006.16    27699.95    279.30 o 
   1   1   6     9101.05     8581.61     69.83 o 
   2   1   6     1597.10     1793.53     38.90 o 
   3   1   6    30898.32    31636.14    234.42 o 
   4   1   6    18476.35    19394.65    149.63 o 
   5   1   6     3857.71     4143.67     56.86 o 
   6   1   6    54518.15    53820.84    423.94 o 
   7   1   6     4138.67     4306.27     65.84 o 
   8   1   6      324.37      441.90     33.92 o 
   9   1   6    27508.80    27043.59    249.38 o 
  10   1   6       96.92      127.68     28.93 o 
  11   1   6     1578.34     1728.69     57.86 o 
  12   1   6    12947.31    12676.40    142.64 o 
  13   1   6     2470.50     2420.97     61.85 o 
  14   1   6      374.52      376.06     44.89 o 
  15   1   6     7114.72     6887.83    123.69 o 
  16   1   6     1935.71     1942.16     63.84 o 
  17   1   6      825.28      856.86     57.86 o 
  18   1   6     8511.26     8615.52    131.67 o 
  19   1   6      177.16      167.58     50.87 o 
  20   1   6      262.87      283.29     52.87 o 
  21   1   6     4715.30     4802.03    125.69 o 
  22   1   6      727.24      760.11     72.82 o 
  23   1   6      385.75      305.24     67.83 o 
  24   1   6     2571.13     2345.15    108.73 o 
  25   1   6      704.69      840.90     91.77 o 
  26   1   6      158.70      163.59     80.80 o 
   0   2   6    38248.92    37525.46    431.92 o 
   1   2   6     1614.94     1858.37     43.89 o 
   2   2   6    23403.69    24134.84    198.51 o 
   3   2   6    42647.93    42596.82    323.19 o 
   4   2   6     4109.28     4313.25     45.89 o 
   5   2   6     4685.45     4903.78     55.86 o 
   6   2   6    31834.81    32166.81    258.36 o 
   7   2   6     3657.51     3695.79     54.86 o 
   8   2   6     3379.69     3381.57     58.85 o 
   9   2   6    27004.48    26978.75    244.39 o 
  10   2   6     2189.75     2275.33     52.87 o 
  11   2   6     1440.02     1612.98     52.87 o 
  12   2   6    10803.95    10538.73    131.67 o 
  13   2   6     2171.06     2010.99     55.86 o 
  14   2   6     1653.99     1724.70     60.85 o 
  15   2   6    10492.10    10145.71    134.66 o 
  16   2   6     1382.28     1347.64     59.85 o 
  17   2   6     4843.55     5090.31    137.66 o 
  18   2   6     5544.47     5557.15    106.73 o 
  19   2   6      299.53      261.35     52.87 o 
  20   2   6      608.44      552.62     55.86 o 
  21   2   6     3004.99     2792.04     94.76 o 
  22   2   6     1345.48     1328.69     81.80 o 
  23   2   6      262.15      317.21     70.82 o 
  24   2   6     2663.73     2886.80    117.71 o 
  25   2   6       17.22       80.80     75.81 o 
  26   2   6      343.66      306.24     86.78 o 
   0   3   6     2845.81     2965.61     59.85 o 
   1   3   6    32160.21    32608.71    236.41 o 
   2   3   6    42547.17    42154.92    322.20 o 
   3   3   6     4478.06     4520.73     55.86 o 
   4   3   6    24844.35    23036.57    182.54 o 
   5   3   6    29604.95    29616.17    232.42 o 
   6   3   6     5941.95     5435.45     56.86 o 
   7   3   6    42780.02    43830.74    366.09 o 
   8   3   6    23232.95    23053.53    209.48 o 
   9   3   6      183.96      213.47     24.94 o 
  10   3   6    22197.72    22664.50    208.48 o 
  11   3   6    10733.04    10722.27    124.69 o 
  12   3   6     1007.70      985.54     45.89 o 
  13   3   6    19423.52    19629.07    203.49 o 
  14   3   6     1603.23     1492.28     55.86 o 
  15   3   6     2851.58     2729.20     69.83 o 
  16   3   6    12387.52    12502.83    163.59 o 
  17   3   6     5785.20     5674.85    105.74 o 
  18   3   6      736.04      721.20     56.86 o 
  19   3   6     9702.17     9516.28    141.65 o 
  20   3   6     3753.96     3730.70     90.77 o 
  21   3   6      935.85      836.91     67.83 o 
  22   3   6     5988.32     5718.74    137.66 o 
  23   3   6     1868.26     1844.40     94.76 o 
  24   3   6       49.72       57.86     82.79 o 
  25   3   6     3395.24     3324.71    132.67 o 
  26   3   6     1359.17     1482.30    109.73 o 
   0   4   6    23630.58    23656.03    255.36 o 
   1   4   6    18774.37    19315.85    144.64 o 
   2   4   6     4004.39     4218.48     45.89 o 
   3   4   6    25175.05    23638.08    187.53 o 
   4   4   6      326.68      244.39     17.96 o 
   5   4   6     7448.38     7814.52     77.81 o 
   6   4   6    46503.52    48053.22    348.13 o 
   7   4   6      946.07      981.55     29.93 o 
   8   4   6     5498.28     5843.43     84.79 o 
   9   4   6    20204.40    20261.49    175.56 o 
  10   4   6      374.43      420.95     27.93 o 
  11   4   6     1369.26     1513.23     47.88 o 
  12   4   6     9875.36     9841.47    122.69 o 
  13   4   6     2824.02     2838.92     65.84 o 
  14   4   6     1482.52     1590.04     58.85 o 
  15   4   6     4670.54     4322.23     89.78 o 
  16   4   6      898.12      811.98     53.87 o 
  17   4   6      943.58      869.83     55.86 o 
  18   4   6    12796.23    13096.35    165.59 o 
  19   4   6      139.22       55.86     49.88 o 
  20   4   6     1271.41     1377.57     66.83 o 
  21   4   6     6171.42     6337.20    126.68 o 
  22   4   6       54.01        1.00     61.85 o 
  23   4   6      879.96      849.88     84.79 o 
  24   4   6     2492.38     2531.69    114.71 o 
  25   4   6      300.29      370.08     87.78 o 
  26   4   6      388.74      559.61     96.76 o 
   0   5   6    51532.32    52826.32    553.62 o 
   1   5   6     3970.53     4200.53     52.87 o 
   2   5   6     4765.63     4827.96     59.85 o 
   3   5   6    29210.10    29151.33    229.43 o 
   4   5   6     7318.17     7566.14     75.81 o 
   5   5   6      558.94      752.13     24.94 o 
   6   5   6    15791.17    15260.96    128.68 o 
   7   5   6     3815.75     3842.42     51.87 o 
   8   5   6     3213.99     3148.15     49.88 o 
   9   5   6     5715.30     5509.27     73.82 o 
  10   5   6     1253.25     1260.86     37.91 o 
  11   5   6      601.56      729.18     36.91 o 
  12   5   6    16602.61    16427.05    174.56 o 
  13   5   6     1305.27     1183.05     50.87 o 
  14   5   6      645.33      691.28     47.88 o 
  15   5   6     9759.56     9696.83    132.67 o 
  16   5   6      210.96      116.71     44.89 o 
  17   5   6        1.49        2.00     43.89 o 
  18   5   6     4670.93     4743.18    102.74 o 
  19   5   6     1297.53     1442.40     68.83 o 
  20   5   6       57.90       77.81     50.87 o 
  21   5   6     3806.40     3862.37    100.75 o 
  22   5   6     1160.31     1223.95     79.80 o 
  23   5   6      108.17      127.68     70.82 o 
  24   5   6     2119.14     2186.55    111.72 o 
  25   5   6       95.11       53.87     81.80 o 
  26   5   6      777.50      752.13    101.75 o 
   0   6   6     2056.57     2101.76     50.87 o 
   1   6   6    54559.39    53660.24    409.98 o 
   2   6   6    31464.27    31520.43    255.36 o 
   3   6   6     6070.31     5590.06     54.86 o 
   4   6   6    47673.36    49255.22    368.08 o 
   5   6   6    16244.82    15756.72    132.67 o 
   6   6   6     5457.01     5416.50     61.85 o 
   7   6   6    17287.56    16868.95    137.66 o 
   8   6   6    10577.41    10650.45    100.75 o 
   9   6   6     2935.34     2919.72     47.88 o 
  10   6   6    15855.61    16035.03    153.62 o 
  11   6   6    15164.61    15204.10    156.61 o 
  12   6   6      563.83      577.56     41.90 o 
  13   6   6    12043.08    12306.32    246.39 o 
  14   6   6    11656.23    11432.50    144.64 o 
  15   6   6      312.10      340.15     45.89 o 
  16   6   6    10669.37    10661.42    144.64 o 
  17   6   6     5027.95     4860.88    100.75 o 
  18   6   6        6.15       17.96     47.88 o 
  19   6   6    10472.99    10396.08    148.63 o 
  20   6   6     2657.77     2566.60     81.80 o 
  21   6   6      190.68      169.58     59.85 o 
  22   6   6     6688.37     6724.24    147.63 o 
  23   6   6     1619.42     1449.39     90.77 o 
  24   6   6      196.54      377.06     87.78 o 
  25   6   6     2783.12     2870.84    125.69 o 
  26   6   6      593.99      706.24     98.75 o 
   0   7   6    15316.62    14173.67    212.47 o 
   1   7   6     4081.98     4122.72     60.85 o 
   2   7   6     3751.12     3896.29     53.87 o 
   3   7   6    43520.87    44898.08    377.06 o 
   4   7   6      940.64      984.55     30.92 o 
   5   7   6     3813.53     3903.27     67.83 o 
   6   7   6    18036.56    17762.72    143.64 o 
   7   7   6      664.88      806.99     28.93 o 
   8   7   6     3543.83     3656.88     54.86 o 
   9   7   6    23395.01    24251.55    194.52 o 
  10   7   6     2645.07     2715.23     55.86 o 
  11   7   6     2253.78     2241.41     54.86 o 
  12   7   6    11163.87    11153.20    135.66 o 
  13   7   6     3902.05     3910.25     88.78 o 
  14   7   6     4584.90     4703.28     93.77 o 
  15   7   6     7356.58     7328.73    113.72 o 
  16   7   6      313.31      338.16     48.88 o 
  17   7   6     2059.41     2137.67     69.83 o 
  18   7   6     9640.13     9795.58    142.64 o 
  19   7   6      606.95      624.44     58.85 o 
  20   7   6     1169.02     1101.25     67.83 o 
  21   7   6     6541.85     6722.24    124.69 o 
  22   7   6      196.69       77.81     66.83 o 
  23   7   6      671.95      699.26     79.80 o 
  24   7   6     1722.41     1579.06    101.75 o 
  25   7   6       51.42       38.90    118.70 o 
   0   8   6    33090.36    32589.76    412.97 o 
   1   8   6      368.08      453.87     33.92 o 
   2   8   6     3447.19     3223.96     59.85 o 
   3   8   6    22609.94    21990.18    202.50 o 
   4   8   6     5483.10     5901.29     70.82 o 
   5   8   6     3291.69     3305.76     54.86 o 
   6   8   6    10481.93    10545.71     99.75 o 
   7   8   6     3539.85     3522.22     53.87 o 
   8   8   6       34.78       25.94     22.94 o 
   9   8   6     7764.26     7808.53     84.79 o 
  10   8   6        3.95       10.97     25.94 o 
  11   8   6      121.40      170.57     31.92 o 
  12   8   6    12284.72    12278.39    199.50 o 
  13   8   6       18.90        5.99     43.89 o 
  14   8   6      477.90      539.65     48.88 o 
  15   8   6     8433.35     8537.72    123.69 o 
  16   8   6      108.36      152.62     45.89 o 
  17   8   6      109.27      111.72     47.88 o 
  18   8   6     4749.74     5007.52    105.74 o 
  19   8   6     2492.00     2407.00     79.80 o 
  20   8   6      100.06      110.72     53.87 o 
  21   8   6     3356.71     3547.16    142.64 o 
  22   8   6     1016.79     1175.07     89.78 o 
  23   8   6      452.75      500.75     80.80 o 
  24   8   6      746.69      908.73     97.76 o 
  25   8   6      189.85      104.74     86.78 o 
   0   9   6     1510.94     1673.83     79.80 o 
   1   9   6    27161.84    26719.39    249.38 o 
   2   9   6    27066.25    26933.86    245.39 o 
   3   9   6      164.19      226.44     22.94 o 
   4   9   6    19766.29    19731.81    172.57 o 
   5   9   6     5313.21     5073.35     67.83 o 
   6   9   6     2965.83     2975.58     51.87 o 
   7   9   6    23431.80    24207.66    201.50 o 
   8   9   6     7788.95     7652.92     83.79 o 
   9   9   6     1977.74     2097.77     42.89 o 
  10   9   6    15702.67    16499.87    148.63 o 
  11   9   6    15199.07    15552.23    156.61 o 
  12   9   6     1199.43     1248.89     48.88 o 
  13   9   6    10883.54    11164.17    142.64 o 
  14   9   6    13953.36    14361.20    168.58 o 
  15   9   6     1617.50     1585.05     66.83 o 
  16   9   6    10873.68    10761.17    146.63 o 
  17   9   6     6808.27     6965.64    118.70 o 
  18   9   6     1013.44     1034.42     74.81 o 
  19   9   6     5540.30     5581.09    115.71 o 
  20   9   6     1428.59     1385.55     74.81 o 
  21   9   6      361.46      514.72     65.84 o 
  22   9   6     6100.62     6202.54    153.62 o 
  23   9   6      686.92      673.32     86.78 o 
  24   9   6       40.83       33.92     78.80 o 
  25   9   6     2560.60     2672.34    151.62 o 
   0  10   6    31193.56    31746.86    405.99 o 
   1  10   6       86.50       75.81     27.93 o 
   2  10   6     2162.45     2048.89     49.88 o 
   3  10   6    22066.56    22143.80    213.47 o 
   4  10   6      349.65      411.97     26.93 o 
   5  10   6     1242.81     1316.72     38.90 o 
   6  10   6    15761.02    15762.71    145.64 o 
   7  10   6     2559.97     2588.55     56.86 o 
   8  10   6        0.73        3.99     25.94 o 
   9  10   6    15669.76    16263.46    152.62 o 
  10  10   6     3435.57     3699.78     71.82 o 
  11  10   6      271.05      250.38     39.90 o 
  12  10   6    13947.85    13897.36    161.60 o 
  13  10   6     1823.66     1786.55     65.84 o 
  14  10   6      847.31      910.73     56.86 o 
  15  10   6    12974.28    12897.85    169.58 o 
  16  10   6      431.76      443.89     53.87 o 
  17  10   6      207.63      196.51     52.87 o 
  18  10   6     4992.53     4878.84    111.72 o 
  19  10   6      468.48      349.13     57.86 o 
  20  10   6      118.14      121.70     59.85 o 
  21  10   6     2712.13     2649.40    100.75 o 
  22  10   6       49.79       63.84     86.78 o 
  23  10   6      369.58      324.19     83.79 o 
  24  10   6     2719.20     2719.22    139.65 o 
   0  11   6    19394.14    18984.68    273.32 o 
   1  11   6     1593.45     1751.63     49.88 o 
   2  11   6     1461.81     1519.21     48.88 o 
   3  11   6    11192.60    11246.96    135.66 o 
   4  11   6     1317.89     1491.28     47.88 o 
   5  11   6      564.76      692.27     57.86 o 
   6  11   6    14814.43    14629.53    145.64 o 
   7  11   6     2357.09     2384.06     53.87 o 
   8  11   6      115.32      115.71     30.92 o 
   9  11   6    14955.35    15229.04    154.61 o 
  10  11   6      314.23      289.28     36.91 o 
  11  11   6      824.18      938.66     51.87 o 
  12  11   6     7990.55     8008.04    125.69 o 
  13  11   6     1332.75     1205.99     59.85 o 
  14  11   6      841.93      930.68     64.84 o 
  15  11   6     4535.51     4550.66    107.73 o 
  16  11   6     1404.92     1360.61     72.82 o 
  17  11   6      311.48      355.11     68.83 o 
  18  11   6     2118.30     2165.60     83.79 o 
  19  11   6     1047.71     1037.41     72.82 o 
  20  11   6      191.30      226.44     60.85 o 
  21  11   6     2722.56     2907.75    105.74 o 
  22  11   6       25.90        1.00     73.82 o 
  23  11   6       17.97       12.97     77.81 o 
  24  11   6     1210.90     1123.20    111.72 o 
   0  12   6     3353.50     3428.45    102.74 o 
   1  12   6    13087.64    12661.44    143.64 o 
   2  12   6    10419.43     9919.27    122.69 o 
   3  12   6      931.86     1038.41     46.88 o 
   4  12   6     9911.10     9923.26    124.69 o 
   5  12   6    16078.24    16132.79    172.57 o 
   6  12   6      579.07      639.41     42.89 o 
   7  12   6    11079.75    11078.38    134.66 o 
   8  12   6    11772.41    11726.77    177.56 o 
   9  12   6     1154.34     1152.13     46.88 o 
  10  12   6    14122.95    14294.37    150.62 o 
  11  12   6     8132.91     8028.98    118.70 o 
  12  12   6        6.64        4.99     43.89 o 
  13  12   6    17285.98    17353.74    206.49 o 
  14  12   6     4599.46     4822.98    111.72 o 
  15  12   6      386.75      447.88     57.86 o 
  16  12   6     8014.93     8073.87    142.64 o 
  17  12   6     2312.16     2397.02     87.78 o 
  18  12   6      628.45      747.14     66.83 o 
  19  12   6     2828.24     2723.21     94.76 o 
  20  12   6     1994.08     1905.25     84.79 o 
  21  12   6      192.33      212.47     67.83 o 
  22  12   6     1980.60     1829.44    106.73 o 
  23  12   6     1437.84     1224.95    102.74 o 
  24  12   6      108.79      163.59     93.77 o 
   0  13   6    18880.20    18521.83    270.33 o 
   1  13   6     2495.79     2585.55     64.84 o 
   2  13   6     2282.65     2042.91     56.86 o 
   3  13   6    18575.14    18748.26    196.51 o 
   4  13   6     2753.23     2851.89     68.83 o 
   5  13   6     1269.20     1172.08     50.87 o 
   6  13   6    11922.91    12461.94    149.63 o 
   7  13   6     3931.04     4011.00     81.80 o 
   8  13   6       22.04        5.99     37.91 o 
   9  13   6    11077.13    11309.81    144.64 o 
  10  13   6     1732.53     1757.62     69.83 o 
  11  13   6     1285.68     1337.67     64.84 o 
  12  13   6    17321.01    17612.10    253.37 o 
  13  13   6     3049.29     2855.88     94.76 o 
  14  13   6     2203.64     2265.35     85.79 o 
  15  13   6     7957.35     7782.60    148.63 o 
  16  13   6       89.64      142.64     57.86 o 
  17  13   6     3120.84     3124.21    101.75 o 
  18  13   6     2649.20     2797.03     97.76 o 
  19  13   6      446.13      516.71     69.83 o 
  20  13   6       97.95        0.00     63.84 o 
  21  13   6     1451.93     1170.08     87.78 o 
  22  13   6      232.75      243.39     87.78 o 
  23  13   6      298.13      281.30     91.77 o 
   0  14   6     4227.50     4090.80    158.60 o 
   1  14   6      322.89      298.26     42.89 o 
   2  14   6     1696.01     1763.60     62.84 o 
   3  14   6     1536.26     1470.33     55.86 o 
   4  14   6     1427.69     1424.45     54.86 o 
   5  14   6      640.67      686.29     47.88 o 
   6  14   6    11817.23    11511.30    145.64 o 
   7  14   6     4710.47     4722.23     94.76 o 
   8  14   6      494.01      492.77     47.88 o 
   9  14   6    14246.49    14368.18    185.54 o 
  10  14   6      799.22      817.96     56.86 o 
  11  14   6      879.48      922.70     65.84 o 
  12  14   6     4498.70     4594.55    108.73 o 
  13  14   6     2182.43     2326.20     87.78 o 
  14  14   6      743.27      647.39     70.82 o 
  15  14   6     1736.00     1663.85     92.77 o 
  16  14   6     2623.34     2315.23     98.75 o 
  17  14   6      437.32      402.00     72.82 o 
  18  14   6     2608.27     2570.59    105.74 o 
  19  14   6      316.39      333.17     73.82 o 
  20  14   6      229.11      285.29     79.80 o 
  21  14   6     1664.80     1656.87    114.71 o 
  22  14   6      215.03       18.95    114.71 o 
   0  15   6     3753.99     3791.55    125.69 o 
   1  15   6     6948.99     6509.77    109.73 o 
   2  15   6    10839.05    10204.56    184.54 o 
   3  15   6     2971.29     2863.86     85.79 o 
   4  15   6     4354.76     4083.82     87.78 o 
   5  15   6     9901.05     9581.12    163.59 o 
   6  15   6      305.71      293.27     45.89 o 
   7  15   6     7492.85     7526.24    148.63 o 
   8  15   6     8193.25     8363.15    123.69 o 
   9  15   6     1574.86     1468.34     64.84 o 
  10  15   6    13075.60    12598.59    196.51 o 
  11  15   6     4639.81     4636.44    110.72 o 
  12  15   6      390.14      345.14     56.86 o 
  13  15   6     7898.37     7735.72    147.63 o 
  14  15   6     1801.63     1713.73     89.78 o 
  15  15   6       33.30       41.90     63.84 o 
  16  15   6     6503.95     6338.20    149.63 o 
  17  15   6     2310.65     2332.19    124.69 o 
  18  15   6      191.70      115.71     69.83 o 
  19  15   6     3277.44     3265.86    116.71 o 
  20  15   6     1343.67     1368.59    100.75 o 
  21  15   6      223.32      188.53     87.78 o 
  22  15   6     2333.84     2170.59    146.63 o 
   0  16   6     6482.34     6475.86    248.38 o 
   1  16   6     2000.42     1835.42     67.83 o 
   2  16   6     1444.55     1292.78     58.85 o 
   3  16   6    12773.49    12308.32    201.50 o 
   4  16   6      913.79      887.79     76.81 o 
   5  16   6      231.92      217.46     44.89 o 
   6  16   6    10927.25    10946.71    146.63 o 
   7  16   6      277.19      264.34     48.88 o 
   8  16   6       85.79        4.99     43.89 o 
   9  16   6    10635.11    10954.69    148.63 o 
  10  16   6      414.33      328.18     57.86 o 
  11  16   6     1351.76     1372.58     73.82 o 
  12  16   6     7959.54     8182.60    143.64 o 
  13  16   6       82.45        1.00     57.86 o 
  14  16   6     2627.01     2656.38    105.74 o 
  15  16   6     6355.18     6256.40    171.57 o 
  16  16   6     1892.50     1962.11    124.69 o 
  17  16   6      166.08      113.72     69.83 o 
  18  16   6     2559.49     2722.21    109.73 o 
  19  16   6      662.87      474.82     78.80 o 
  20  16   6      135.77       49.88     78.80 o 
  21  16   6     1314.84     1339.66    112.72 o 
   0  17   6     5332.09     5386.57    262.35 o 
   1  17   6      791.07      738.16     56.86 o 
   2  17   6     4972.95     5054.40     98.75 o 
   3  17   6     5535.09     5429.47    104.74 o 
   4  17   6      945.61      981.55     56.86 o 
   5  17   6        0.33        2.00     44.89 o 
   6  17   6     4903.25     4914.75    102.74 o 
   7  17   6     2064.31     2186.55     71.82 o 
   8  17   6      106.64      109.73     47.88 o 
   9  17   6     6781.56     6682.34    118.70 o 
  10  17   6      199.02      251.37     57.86 o 
  11  17   6      321.13      299.25     59.85 o 
  12  17   6     2291.70     2137.67     85.79 o 
  13  17   6     3011.15     2886.80    107.73 o 
  14  17   6      423.77      397.01     72.82 o 
  15  17   6     2410.75     2497.77    104.74 o 
  16  17   6      156.76      176.56     69.83 o 
  17  17   6        0.21        1.00     74.81 o 
  18  17   6     1524.37     1458.36     94.76 o 
  19  17   6      159.21      187.53     80.80 o 
  20  17   6       88.70       75.81     83.79 o 
   0  18   6     2951.68     2818.97    118.70 o 
   1  18   6     8585.51     8433.98    129.68 o 
   2  18   6     5911.36     5776.60    108.73 o 
   3  18   6      718.25      715.22     55.86 o 
   4  18   6    12568.13    12566.67    173.57 o 
   5  18   6     4744.40     4951.66    104.74 o 
   6  18   6        6.60       84.79     49.88 o 
   7  18   6     9750.38    10062.92    145.64 o 
   8  18   6     4645.47     4781.08    103.74 o 
   9  18   6     1063.29     1032.43     62.84 o 
  10  18   6     4920.33     5027.47    119.70 o 
  11  18   6     2126.25     2107.75     83.79 o 
  12  18   6      608.47      673.32     66.83 o 
  13  18   6     2596.66     2509.74     96.76 o 
  14  18   6     2609.91     2462.86     98.75 o 
  15  18   6      192.78      202.50     70.82 o 
  16  18   6     2498.09     2581.56    108.73 o 
  17  18   6     1521.67     1497.27     96.76 o 
  18  18   6      934.20     1069.33     91.77 o 
  19  18   6     2905.08     2855.88    138.65 o 
  20  18   6     1707.53     1908.24    318.21 o 
   0  19   6     8799.12     9283.86    234.42 o 
   1  19   6      170.09       94.76     50.87 o 
   2  19   6      326.16      261.35     52.87 o 
   3  19   6     9946.09    10062.92    146.63 o 
   4  19   6      131.27       74.81     49.88 o 
   5  19   6     1353.39     1303.75     68.83 o 
   6  19   6    10582.53    10720.28    153.62 o 
   7  19   6      628.97      719.21     59.85 o 
   8  19   6     2559.59     2612.49     82.79 o 
   9  19   6     5579.54     5834.46    114.71 o 
  10  19   6      461.07      450.88     72.82 o 
  11  19   6      967.79     1046.39     73.82 o 
  12  19   6     2837.50     2891.79     97.76 o 
  13  19   6      461.73      404.99     70.82 o 
  14  19   6      279.14      287.28     68.83 o 
  15  19   6     3096.62     3004.51    122.69 o 
  16  19   6      666.84      575.57     87.78 o 
  17  19   6      145.37      102.74     85.79 o 
  18  19   6     3007.76     3040.42    130.67 o 
  19  19   6       77.93        2.00    104.74 o 
   0  20   6     6710.48     6775.11    171.57 o 
   1  20   6      225.82      219.45     50.87 o 
   2  20   6      642.76      549.63     55.86 o 
   3  20   6     3714.12     3665.86     90.77 o 
   4  20   6     1319.91     1425.45     68.83 o 
   5  20   6       52.51       44.89     51.87 o 
   6  20   6     2585.02     2868.85    100.75 o 
   7  20   6     1188.98     1227.94     69.83 o 
   8  20   6       90.74      113.72     53.87 o 
   9  20   6     1440.88     1412.48     87.78 o 
  10  20   6      133.45       92.77     62.84 o 
  11  20   6      204.26      183.54     63.84 o 
  12  20   6     1998.80     2166.60     93.77 o 
  13  20   6       90.89       63.84     67.83 o 
  14  20   6      237.63      252.37     74.81 o 
  15  20   6     1317.22     1265.84     99.75 o 
  16  20   6      125.83       97.76     77.81 o 
  17  20   6       88.27        2.99     90.77 o 
  18  20   6     1646.86     1644.90    320.20 o 
   0  21   6      126.90       98.75     73.82 o 
   1  21   6     4538.69     4423.97    142.64 o 
   2  21   6     2952.36     3041.42     96.76 o 
   3  21   6      934.63      994.52     69.83 o 
   4  21   6     6212.08     6377.10    127.68 o 
   5  21   6     3888.76     3885.31    105.74 o 
   6  21   6      201.22      163.59     61.85 o 
   7  21   6     6558.35     6818.00    132.67 o 
   8  21   6     3386.42     3414.49    117.71 o 
   9  21   6      365.11      434.92     65.84 o 
  10  21   6     2686.21     2492.79     99.75 o 
  11  21   6     2769.43     2945.66    106.73 o 
  12  21   6      184.28      100.75     66.83 o 
  13  21   6     1373.23     1468.34     93.77 o 
  14  21   6     1663.97     1682.81     99.75 o 
  15  21   6      204.55       83.79    101.75 o 
  16  21   6     1357.22     1462.35    108.73 o 
   0  22   6     8122.81     8174.62    239.40 o 
   1  22   6      678.38      710.23     81.80 o 
   2  22   6     1284.64     1494.28     93.77 o 
   3  22   6     5956.15     5561.14    128.68 o 
   4  22   6       71.56       57.86     69.83 o 
   5  22   6     1151.35     1060.36     73.82 o 
   6  22   6     6752.61     7079.35    136.66 o 
   7  22   6      204.37      223.44     61.85 o 
   8  22   6      994.18      952.63     71.82 o 
   9  22   6     6190.48     6368.13    187.53 o 
  10  22   6       61.64      155.61     67.83 o 
  11  22   6       15.13        1.00     68.83 o 
  12  22   6     1985.21     1894.28    100.75 o 
  13  22   6      243.62      227.43     81.80 o 
  14  22   6      238.49      519.70    107.73 o 
  15  22   6     2409.06     2232.44    130.67 o 
   0  23   6     6115.64     5984.08    283.29 o 
   1  23   6      355.70      360.10     76.81 o 
   2  23   6      281.13      326.19     78.80 o 
   3  23   6     1822.80     1903.26    135.66 o 
   4  23   6      787.50      736.16     77.81 o 
   5  23   6      127.06      142.64     68.83 o 
   6  23   6     1560.31     1743.65     94.76 o 
   7  23   6      660.70      443.89     82.79 o 
   8  23   6      450.47      543.64     85.79 o 
   9  23   6      660.23      410.98     96.76 o 
  10  23   6      371.71      394.02     92.77 o 
  11  23   6       12.14        2.00     84.79 o 
  12  23   6     1437.44     1254.87    125.69 o 
  13  23   6      328.55      264.34     97.76 o 
   0  24   6      857.39      944.65    147.63 o 
   1  24   6     2549.41     2417.97    110.72 o 
   2  24   6     2613.49     2701.27    117.71 o 
   3  24   6       46.53       91.77     74.81 o 
   4  24   6     2484.65     2510.74    125.69 o 
   5  24   6     2118.82     2096.77    109.73 o 
   6  24   6      219.64      188.53     79.80 o 
   7  24   6     1731.00     1593.03    103.74 o 
   8  24   6      739.93      949.63    101.75 o 
   9  24   6       28.50        1.00     89.78 o 
  10  24   6     2709.41     2520.72    208.48 o 
  11  24   6     1189.23     1086.29    113.72 o 
  12  24   6       96.59       68.83    103.74 o 
   0  25   6     2695.68     2710.24    167.58 o 
   1  25   6      684.48      782.05     87.78 o 
   2  25   6       25.26       46.88     89.78 o 
   3  25   6     3550.22     3373.59    127.68 o 
   4  25   6      309.78      354.12     84.79 o 
   5  25   6       88.96      222.45     93.77 o 
   6  25   6     2845.23     2761.12    122.69 o 
   7  25   6       61.42      131.67     82.79 o 
   8  25   6      201.62      165.59     95.76 o 
   9  25   6     2567.07     2609.50    142.64 o 
   0  26   6     2194.30     2247.40    207.48 o 
   1  26   6      159.36      126.68     78.80 o 
   2  26   6      357.06      166.58     83.79 o 
   3  26   6     1356.50     1434.42    105.74 o 
   4  26   6      445.77      495.76     92.77 o 
   5  26   6      798.28      756.12     95.76 o 
   6  26   6      618.03      499.75     93.77 o 
   1   1   7     4852.55     5327.72     56.86 o 
   2   1   7     2953.94     3055.38     41.90 o 
   3   1   7     3490.66     3803.52     51.87 o 
   4   1   7     4716.97     4967.62     59.85 o 
   5   1   7      455.43      399.01     20.95 o 
   6   1   7     2480.03     2387.05     42.89 o 
   7   1   7     2546.42     2385.05     44.89 o 
   8   1   7     1328.64     1186.04     38.90 o 
   9   1   7     1147.11     1179.06     40.90 o 
  10   1   7     1589.37     1600.01     46.88 o 
  11   1   7     1764.03     1653.88     51.87 o 
  12   1   7      226.84       96.76     34.91 o 
  13   1   7     1569.24     1606.00     54.86 o 
  14   1   7      177.39      194.52     40.90 o 
  15   1   7      368.53      353.12     47.88 o 
  16   1   7      984.53      938.66     54.86 o 
  17   1   7     2282.73     2143.66     70.82 o 
  18   1   7     1694.09     1676.82     73.82 o 
  19   1   7      255.95      253.37     53.87 o 
  20   1   7      538.12      479.80     56.86 o 
  21   1   7      102.43       43.89     55.86 o 
  22   1   7       32.97       15.96     59.85 o 
  23   1   7      216.18      215.46     65.84 o 
  24   1   7      249.93      295.26     75.81 o 
  25   1   7       23.05       31.92     74.81 o 
  26   1   7       15.20        0.00     90.77 o 
   1   2   7     2934.08     3052.39     44.89 o 
   2   2   7     5899.84     5843.43     61.85 o 
   3   2   7     7494.89     7441.45     70.82 o 
   4   2   7     3927.83     3982.07     48.88 o 
   5   2   7      316.96      402.00     21.95 o 
   6   2   7      738.87      887.79     25.94 o 
   7   2   7     2446.25     2512.74     42.89 o 
   8   2   7     1135.83      980.56     37.91 o 
   9   2   7      177.83      182.54     29.93 o 
  10   2   7      722.64      688.28     37.91 o 
  11   2   7      147.63      174.56     34.91 o 
  12   2   7      615.49      690.28     44.89 o 
  13   2   7       57.88       86.78     38.90 o 
  14   2   7      253.22      241.40     40.90 o 
  15   2   7      379.63      314.22     46.88 o 
  16   2   7      313.47      352.12     47.88 o 
  17   2   7     1555.59     1548.14     67.83 o 
  18   2   7     1042.57     1041.40     60.85 o 
  19   2   7      314.68      303.24     52.87 o 
  20   2   7      811.14      733.17     60.85 o 
  21   2   7      149.31      116.71     54.86 o 
  22   2   7      232.17      255.36     68.83 o 
  23   2   7       21.61        0.00     65.84 o 
  24   2   7       64.71      121.70     70.82 o 
  25   2   7      140.74       56.86     79.80 o 
  26   2   7      349.60      356.11     88.78 o 
   1   3   7     3399.26     3639.93     47.88 o 
   2   3   7     7534.16     7629.98     75.81 o 
   3   3   7     2495.32     2510.74     43.89 o 
   4   3   7      369.92      432.92     21.95 o 
   5   3   7     2140.07     2041.91     38.90 o 
   6   3   7      430.78      505.74     28.93 o 
   7   3   7     3474.18     3295.78     48.88 o 
   8   3   7      831.63      826.94     30.92 o 
   9   3   7      224.38      161.60     25.94 o 
  10   3   7     3280.96     3257.88     65.84 o 
  11   3   7     1212.07     1267.84     45.89 o 
  12   3   7      341.15      360.10     38.90 o 
  13   3   7       54.06        3.99     36.91 o 
  14   3   7       84.65       52.87     39.90 o 
  15   3   7     2492.82     2546.65     99.75 o 
  16   3   7      780.42      955.62     55.86 o 
  17   3   7      191.87      165.59     47.88 o 
  18   3   7      222.20      143.64     56.86 o 
  19   3   7      538.89      620.45     56.86 o 
  20   3   7       94.01       66.83     51.87 o 
  21   3   7      670.92      713.22     62.84 o 
  22   3   7       63.53      102.74     60.85 o 
  23   3   7       12.04        1.00     64.84 o 
  24   3   7      261.75      171.57     72.82 o 
  25   3   7      732.25      702.25     90.77 o 
  26   3   7      388.10      375.07     93.77 o 
   1   4   7     4667.33     4949.66     58.85 o 
   2   4   7     3884.10     3834.44     55.86 o 
   3   4   7      384.64      426.94     20.95 o 
   4   4   7      247.25      279.30     19.95 o 
   5   4   7    21051.67    22068.99    174.56 o 
   6   4   7     2705.28     3040.42     44.89 o 
   7   4   7      349.95      391.03     22.94 o 
   8   4   7      592.68      663.35     27.93 o 
   9   4   7     5402.62     5566.13     74.81 o 
  10   4   7     2972.25     2922.71     58.85 o 
  11   4   7     3408.65     3287.80     70.82 o 
  12   4   7      780.50      875.82     46.88 o 
  13   4   7     1147.38     1163.10     50.87 o 
  14   4   7      971.89      784.05     53.87 o 
  15   4   7      837.90      858.86     51.87 o 
  16   4   7     1317.57     1231.93     58.85 o 
  17   4   7       19.35       11.97     44.89 o 
  18   4   7     1083.73     1173.08     62.84 o 
  19   4   7      873.77      766.09     59.85 o 
  20   4   7      311.70      391.03     56.86 o 
  21   4   7     1462.46     1579.06     72.82 o 
  22   4   7      162.77      152.62     59.85 o 
  23   4   7       51.90        1.00     66.83 o 
  24   4   7      398.54      327.18     76.81 o 
  25   4   7      196.05      125.69     82.79 o 
  26   4   7      239.65      207.48     89.78 o 
   1   5   7      436.12      392.02     20.95 o 
   2   5   7      359.73      431.92     22.94 o 
   3   5   7     2280.36     2196.52     39.90 o 
   4   5   7    21157.56    21851.53    172.57 o 
   5   5   7     5509.90     5939.19     62.84 o 
   6   5   7      954.77      932.68     29.93 o 
   7   5   7      759.05      735.17     25.94 o 
   8   5   7      942.90      853.87     26.93 o 
   9   5   7      204.87      213.47     26.93 o 
  10   5   7      464.41      462.85     32.92 o 
  11   5   7     1153.41     1224.95     47.88 o 
  12   5   7     1736.08     1810.49     56.86 o 
  13   5   7     1807.31     1846.40     63.84 o 
  14   5   7      345.54      290.28     43.89 o 
  15   5   7       63.60       39.90     41.90 o 
  16   5   7      816.66      778.06     54.86 o 
  17   5   7      634.66      634.42     54.86 o 
  18   5   7      272.81      251.37     50.87 o 
  19   5   7      399.29      324.19     53.87 o 
  20   5   7     1067.52     1070.33     65.84 o 
  21   5   7       19.74        4.99     52.87 o 
  22   5   7      417.60      383.05     64.84 o 
  23   5   7     1164.69     1314.72     88.78 o 
  24   5   7      399.07      385.04     78.80 o 
  25   5   7       40.69      172.57     83.79 o 
  26   5   7      175.74      297.26    103.74 o 
   1   6   7     2547.56     2576.58     42.89 o 
   2   6   7      759.89      929.68     23.94 o 
   3   6   7      484.21      560.60     23.94 o 
   4   6   7     2724.05     3011.49     50.87 o 
   5   6   7      938.82      928.68     29.93 o 
   6   6   7        0.29       24.94     18.95 o 
   7   6   7     1552.03     1553.13     31.92 o 
   8   6   7     6946.53     6979.60     76.81 o 
   9   6   7     1712.43     1902.26     45.89 o 
  10   6   7      302.50      327.18     32.92 o 
  11   6   7     5512.93     5548.17     88.78 o 
  12   6   7      617.07      585.54     42.89 o 
  13   6   7     1177.52     1200.01     57.86 o 
  14   6   7       81.61       38.90     39.90 o 
  15   6   7       69.86       96.76     42.89 o 
  16   6   7       29.51        0.00     43.89 o 
  17   6   7       45.91        1.00     45.89 o 
  18   6   7      205.91      189.53     50.87 o 
  19   6   7     1520.09     1514.23     69.83 o 
  20   6   7      564.42      562.60     58.85 o 
  21   6   7      149.14       80.80     54.86 o 
  22   6   7       65.45      145.64     61.85 o 
  23   6   7      365.92      420.95     74.81 o 
  24   6   7      241.87      212.47     77.81 o 
  25   6   7      157.75      178.55    112.72 o 
   1   7   7     2542.78     2523.71     50.87 o 
   2   7   7     2510.65     2629.45     46.88 o 
   3   7   7     3391.32     3230.95     47.88 o 
   4   7   7      331.49      372.07     19.95 o 
   5   7   7      778.68      771.08     25.94 o 
   6   7   7     1591.48     1597.02     32.92 o 
   7   7   7     2848.67     2909.75     47.88 o 
   8   7   7     1274.99     1278.81     34.91 o 
   9   7   7     2374.75     2434.93     48.88 o 
  10   7   7     5596.82     5609.02     80.80 o 
  11   7   7      451.37      437.91     36.91 o 
  12   7   7      915.77      951.63     47.88 o 
  13   7   7     2015.58     2082.81     63.84 o 
  14   7   7      859.36      788.04     50.87 o 
  15   7   7      631.43      432.92     48.88 o 
  16   7   7      110.65       67.83     45.89 o 
  17   7   7       49.31       34.91     46.88 o 
  18   7   7      753.22      752.13     59.85 o 
  19   7   7       23.73        2.99     50.87 o 
  20   7   7      862.23      910.73     64.84 o 
  21   7   7      414.41      382.05     59.85 o 
  22   7   7      279.50      108.73     67.83 o 
  23   7   7      317.73      373.07     79.80 o 
  24   7   7      273.27      279.30     82.79 o 
  25   7   7      378.74      252.37     91.77 o 
   1   8   7     1365.24     1267.84     39.90 o 
   2   8   7     1118.07     1016.47     39.90 o 
   3   8   7      819.94      832.92     29.93 o 
   4   8   7      553.95      586.54     28.93 o 
   5   8   7      970.91      920.70     28.93 o 
   6   8   7     6879.72     6970.62     76.81 o 
   7   8   7     1257.87     1328.69     34.91 o 
   8   8   7     1919.87     1914.23     42.89 o 
   9   8   7      824.30      960.61     36.91 o 
  10   8   7     5006.30     4871.86     76.81 o 
  11   8   7     2516.23     2479.82     63.84 o 
  12   8   7     2390.30     2563.61     69.83 o 
  13   8   7      516.51      463.84     45.89 o 
  14   8   7     1798.45     1658.86     62.84 o 
  15   8   7       43.72       33.92     43.89 o 
  16   8   7      141.08       82.79     47.88 o 
  17   8   7       20.64        0.00     45.89 o 
  18   8   7       36.97        2.99     50.87 o 
  19   8   7      990.30     1024.45     65.84 o 
  20   8   7      615.79      686.29     64.84 o 
  21   8   7      306.18      121.70     58.85 o 
  22   8   7       39.43       86.78     67.83 o 
  23   8   7       52.29        1.00     71.82 o 
  24   8   7      285.46      384.04     83.79 o 
  25   8   7      564.19      392.02    102.74 o 
   1   9   7     1207.80     1208.99     40.90 o 
   2   9   7      187.36      182.54     29.93 o 
   3   9   7      234.87      161.60     23.94 o 
   4   9   7     5352.97     5515.25     90.77 o 
   5   9   7      200.72      182.54     25.94 o 
   6   9   7     1717.66     1867.35     39.90 o 
   7   9   7     2353.55     2271.34     47.88 o 
   8   9   7      817.76     1029.43     36.91 o 
   9   9   7      963.52      821.95     38.90 o 
  10   9   7     1951.25     2106.75     53.87 o 
  11   9   7      448.33      422.95     41.90 o 
  12   9   7     4299.03     4173.60     90.77 o 
  13   9   7       55.12        2.00     41.90 o 
  14   9   7       35.39       67.83     44.89 o 
  15   9   7     1284.06     1260.86     62.84 o 
  16   9   7      177.03      171.57     49.88 o 
  17   9   7       97.38      165.59     52.87 o 
  18   9   7      103.84        0.00     50.87 o 
  19   9   7      512.67      573.57     61.85 o 
  20   9   7      234.39      260.35     58.85 o 
  21   9   7        2.18        1.00     58.85 o 
  22   9   7       93.13        8.98     71.82 o 
  23   9   7      264.13      244.39     82.79 o 
  24   9   7      108.72        1.00     81.80 o 
   1  10   7     1597.87     1553.13     46.88 o 
   2  10   7      760.16      705.24     38.90 o 
   3  10   7     3199.12     3161.12     67.83 o 
   4  10   7     2887.31     3000.52     64.84 o 
   5  10   7      472.35      485.79     33.92 o 
   6  10   7      304.63      333.17     29.93 o 
   7  10   7     5472.99     5467.37     97.76 o 
   8  10   7     5091.42     4965.62     77.81 o 
   9  10   7     1901.78     1888.29     52.87 o 
  10  10   7      900.76      868.83     47.88 o 
  11  10   7     3287.63     3226.96     79.80 o 
  12  10   7     3920.39     3925.22    114.71 o 
  13  10   7      660.70      625.44     55.86 o 
  14  10   7      536.71      585.54     57.86 o 
  15  10   7      122.99       83.79     51.87 o 
  16  10   7      271.96      201.50     54.86 o 
  17  10   7       16.94        0.00     61.85 o 
  18  10   7      166.36      148.63     56.86 o 
  19  10   7      376.67      348.13     62.84 o 
  20  10   7       22.99       19.95     55.86 o 
  21  10   7      278.43      274.32     63.84 o 
  22  10   7      105.25      134.66     71.82 o 
  23  10   7      303.19      390.03     86.78 o 
  24  10   7      331.28      427.93     91.77 o 
   1  11   7     1869.09     1959.12     52.87 o 
   2  11   7      155.56      114.71     35.91 o 
   3  11   7     1205.04     1229.93     47.88 o 
   4  11   7     3395.76     3269.85     70.82 o 
   5  11   7     1110.58     1148.14     51.87 o 
   6  11   7     5447.24     5450.41     89.78 o 
   7  11   7      484.21      465.84     39.90 o 
   8  11   7     2524.85     2516.73     66.83 o 
   9  11   7      457.51      414.97     38.90 o 
  10  11   7     3273.91     3363.62     77.81 o 
  11  11   7      161.37       67.83     42.89 o 
  12  11   7      390.52      465.84     49.88 o 
  13  11   7      736.26      555.61     57.86 o 
  14  11   7      461.25      371.07     56.86 o 
  15  11   7       51.78       15.96     50.87 o 
  16  11   7        5.54        1.00     51.87 o 
  17  11   7      152.45       96.76     61.85 o 
  18  11   7      466.28      456.86     63.84 o 
  19  11   7      374.52      428.93     63.84 o 
  20  11   7       89.59       52.87     58.85 o 
  21  11   7       84.22       46.88     61.85 o 
  22  11   7       49.92       53.87     71.82 o 
  23  11   7      570.68      498.76     87.78 o 
  24  11   7      353.10      509.73     99.75 o 
   1  12   7      219.73      137.66     35.91 o 
   2  12   7      636.71      719.21     45.89 o 
   3  12   7      361.66      397.01     40.90 o 
   4  12   7      767.74      731.18     44.89 o 
   5  12   7     1748.98     1773.58     63.84 o 
   6  12   7      583.85      592.52     42.89 o 
   7  12   7      858.53      868.83     47.88 o 
   8  12   7     2380.45     2488.80     64.84 o 
   9  12   7     4366.63     4228.46     86.78 o 
  10  12   7     3948.86     3949.16     96.76 o 
  11  12   7      365.70      366.09     55.86 o 
  12  12   7      619.90      443.89     59.85 o 
  13  12   7      205.05      172.57     61.85 o 
  14  12   7      421.00      368.08     66.83 o 
  15  12   7      166.15      162.59     53.87 o 
  16  12   7      256.53      261.35     58.85 o 
  17  12   7      459.37      450.88     60.85 o 
  18  12   7      110.15       87.78     57.86 o 
  19  12   7       23.92       22.94     57.86 o 
  20  12   7      610.82      542.65     68.83 o 
  21  12   7      364.30      396.01     71.82 o 
  22  12   7      346.50      424.94     85.79 o 
  23  12   7       26.13       94.76     81.80 o 
   1  13   7     1543.50     1519.21     54.86 o 
   2  13   7       58.70       52.87     36.91 o 
   3  13   7       54.57       67.83     46.88 o 
   4  13   7     1088.78     1125.20     50.87 o 
   5  13   7     1789.07     1790.54     56.86 o 
   6  13   7     1174.53     1186.04     52.87 o 
   7  13   7     1949.72     2033.93     71.82 o 
   8  13   7      542.42      583.55     47.88 o 
   9  13   7       61.26        2.00     42.89 o 
  10  13   7      613.78      630.43     56.86 o 
  11  13   7      749.29      668.33     59.85 o 
  12  13   7      184.24      145.64     57.86 o 
  13  13   7      242.30      182.54     62.84 o 
  14  13   7      156.26      131.67     63.84 o 
  15  13   7      183.46      208.48     65.84 o 
  16  13   7       19.48        1.00     61.85 o 
  17  13   7      278.09      295.26     69.83 o 
  18  13   7      139.70      172.57     69.83 o 
  19  13   7       58.88       31.92     67.83 o 
  20  13   7      186.55      126.68     72.82 o 
  21  13   7       73.25       77.81     78.80 o 
  22  13   7      282.88      209.48    101.75 o 
  23  13   7        4.45       20.95    101.75 o 
   1  14   7      202.61      123.69     39.90 o 
   2  14   7      232.37      207.48     43.89 o 
   3  14   7       80.98       72.82     39.90 o 
   4  14   7      958.17      802.00     50.87 o 
   5  14   7      311.74      323.19     44.89 o 
   6  14   7       77.64        4.99     39.90 o 
   7  14   7      856.29      765.09     49.88 o 
   8  14   7     1898.46     1714.73     75.81 o 
   9  14   7       33.01        2.99     44.89 o 
  10  14   7      535.90      515.71     59.85 o 
  11  14   7      477.89      451.87     58.85 o 
  12  14   7      446.48      391.03     60.85 o 
  13  14   7      158.43       52.87     72.82 o 
  14  14   7      128.97       54.86     63.84 o 
  15  14   7      199.22      303.24     68.83 o 
  16  14   7      366.35      362.10     71.82 o 
  17  14   7      158.21      172.57     68.83 o 
  18  14   7      468.68      474.82     75.81 o 
  19  14   7      439.54      465.84     77.81 o 
  20  14   7      230.01      103.74    100.75 o 
  21  14   7      389.86      347.13     84.79 o 
  22  14   7      167.31      178.55    103.74 o 
   1  15   7      365.09      327.18     47.88 o 
   2  15   7      401.34      328.18     47.88 o 
   3  15   7     2494.48     2586.55     70.82 o 
   4  15   7      822.47      856.86     51.87 o 
   5  15   7       56.39       46.88     41.90 o 
   6  15   7       69.48       26.93     42.89 o 
   7  15   7      651.83      590.53     50.87 o 
   8  15   7       35.47       22.94     43.89 o 
   9  15   7     1306.17     1306.74     64.84 o 
  10  15   7      117.73      134.66     52.87 o 
  11  15   7       57.68       26.93     50.87 o 
  12  15   7      175.23      281.30     61.85 o 
  13  15   7      201.93       78.80     65.84 o 
  14  15   7      212.16      236.41     68.83 o 
  15  15   7       85.96       47.88     65.84 o 
  16  15   7       58.78        0.00     65.84 o 
  17  15   7      583.35      425.94     75.81 o 
  18  15   7       70.58        1.00     67.83 o 
  19  15   7       37.36       45.89     70.82 o 
  20  15   7       39.34        0.00     74.81 o 
  21  15   7       86.99        0.00     78.80 o 
   1  16   7      960.59      895.77     53.87 o 
   2  16   7      287.19      287.28     49.88 o 
   3  16   7      774.88      792.03     53.87 o 
   4  16   7     1358.61     1324.70     59.85 o 
   5  16   7      796.20      717.21     53.87 o 
   6  16   7       26.79       35.91     44.89 o 
   7  16   7      107.66       45.89     45.89 o 
   8  16   7      143.06       14.96     46.88 o 
   9  16   7      181.08      113.72     50.87 o 
  10  16   7      287.73      140.65     55.86 o 
  11  16   7        2.45        1.00     53.87 o 
  12  16   7      261.17      221.45     62.84 o 
  13  16   7       26.16       19.95     63.84 o 
  14  16   7      364.93      308.23     70.82 o 
  15  16   7       61.89       88.78     68.83 o 
  16  16   7      684.27      754.12    122.69 o 
  17  16   7       96.52        0.00     67.83 o 
  18  16   7      426.88      408.98     77.81 o 
  19  16   7      535.90      566.59     82.79 o 
  20  16   7      144.63        0.00     80.80 o 
  21  16   7      281.31      217.46     87.78 o 
   1  17   7     2314.93     2097.77     73.82 o 
   2  17   7     1522.55     1580.06     64.84 o 
   3  17   7      189.55      204.49     47.88 o 
   4  17   7       17.36       10.97     45.89 o 
   5  17   7      644.73      685.29     87.78 o 
   6  17   7       44.57       15.96     45.89 o 
   7  17   7       60.85      124.69     48.88 o 
   8  17   7       27.70        0.00     45.89 o 
   9  17   7      101.67       87.78     54.86 o 
  10  17   7       19.59        0.00     53.87 o 
  11  17   7      167.50      129.68     57.86 o 
  12  17   7      479.92      525.69     68.83 o 
  13  17   7      278.61      284.29     65.84 o 
  14  17   7      171.85       39.90     68.83 o 
  15  17   7      605.13      609.48     78.80 o 
  16  17   7       94.36       12.97     68.83 o 
  17  17   7      897.10     1028.44     87.78 o 
  18  17   7      807.62      665.34     86.78 o 
  19  17   7      389.12      189.53     79.80 o 
  20  17   7      225.07      281.30     88.78 o 
   1  18   7     1698.74     1612.98     70.82 o 
   2  18   7     1071.53     1100.26     61.85 o 
   3  18   7      206.21      174.56     49.88 o 
   4  18   7     1100.88     1222.95     63.84 o 
   5  18   7      262.61      204.49     50.87 o 
   6  18   7      194.50      155.61     50.87 o 
   7  18   7      771.77      719.21     59.85 o 
   8  18   7       44.63        2.99     61.85 o 
   9  18   7      117.57       67.83     76.81 o 
  10  18   7      170.01      163.59     58.85 o 
  11  18   7      506.59      407.98     64.84 o 
  12  18   7      109.61       69.83     61.85 o 
  13  18   7      133.97      126.68     64.84 o 
  14  18   7      500.64      361.10     74.81 o 
  15  18   7       69.07        1.00     68.83 o 
  16  18   7      439.04      395.02     79.80 o 
  17  18   7      829.79      799.01     88.78 o 
  18  18   7       23.40        1.00     73.82 o 
  19  18   7      738.05      666.34     89.78 o 
   1  19   7      289.74      226.44     53.87 o 
   2  19   7      289.94      206.49     51.87 o 
   3  19   7      516.52      494.77     55.86 o 
   4  19   7      900.78      922.70     62.84 o 
   5  19   7      409.03      437.91     55.86 o 
   6  19   7     1477.55     1470.33     69.83 o 
   7  19   7       25.20        2.99     51.87 o 
   8  19   7      984.83     1103.25     73.82 o 
   9  19   7      496.33      464.84     65.84 o 
  10  19   7      357.74      138.65     60.85 o 
  11  19   7      389.65      502.75     67.83 o 
  12  19   7       24.67       54.86     63.84 o 
  13  19   7       57.60        0.00     66.83 o 
  14  19   7      431.21      327.18     76.81 o 
  15  19   7       33.24      185.54     73.82 o 
  16  19   7      581.72      482.80     81.80 o 
  17  19   7      381.63      395.02     90.77 o 
  18  19   7      711.37      711.23     94.76 o 
   1  20   7      507.36      462.85     56.86 o 
   2  20   7      829.90      835.92     61.85 o 
   3  20   7       93.65       54.86     51.87 o 
   4  20   7      327.41      349.13     56.86 o 
   5  20   7     1106.04     1147.14     67.83 o 
   6  20   7      575.32      491.77     58.85 o 
   7  20   7      852.97      919.71     65.84 o 
   8  20   7      585.50      537.66     60.85 o 
   9  20   7      239.72      229.43     62.84 o 
  10  20   7       15.71        1.00     57.86 o 
  11  20   7       85.91        2.00     60.85 o 
  12  20   7      612.16      610.48     75.81 o 
  13  20   7      193.52      188.53     72.82 o 
  14  20   7      221.54      297.26     81.80 o 
  15  20   7       47.23      120.70     80.80 o 
  16  20   7      153.02        0.00     79.80 o 
  17  20   7      219.52      210.48     87.78 o 
   1  21   7       97.68      155.61     55.86 o 
   2  21   7      155.48      102.74     54.86 o 
   3  21   7      681.83      641.40     62.84 o 
   4  21   7     1483.13     1542.16     73.82 o 
   5  21   7       16.61       17.96     52.87 o 
   6  21   7      150.69       29.93     56.86 o 
   7  21   7      453.31      383.05     63.84 o 
   8  21   7      282.05      337.16     64.84 o 
   9  21   7        1.82        1.00     62.84 o 
  10  21   7      263.37      250.38     68.83 o 
  11  21   7       79.61       20.95     65.84 o 
  12  21   7      372.60      341.15     94.76 o 
  13  21   7       62.97       49.88     71.82 o 
  14  21   7      407.96      362.10     84.79 o 
  15  21   7       91.01        1.00     91.77 o 
  16  21   7      292.14      332.17     88.78 o 
   1  22   7       33.76       33.92     52.87 o 
   2  22   7      229.74      240.40     55.86 o 
   3  22   7       66.64       24.94     56.86 o 
   4  22   7      166.97      124.69     59.85 o 
   5  22   7      425.96      370.08     64.84 o 
   6  22   7       71.00       50.87     59.85 o 
   7  22   7      273.23      291.27     62.84 o 
   8  22   7       35.52        0.00     63.84 o 
   9  22   7       86.33        1.00     65.84 o 
  10  22   7      106.22       50.87     66.83 o 
  11  22   7       52.86        2.00     65.84 o 
  12  22   7      354.59      372.07     80.80 o 
  13  22   7      278.69      211.47     78.80 o 
  14  22   7      177.81        0.00    114.71 o 
   1  23   7      209.48      172.57     77.81 o 
   2  23   7       19.52        0.00     70.82 o 
   3  23   7       14.49       20.95     65.84 o 
   4  23   7       58.76      106.73     66.83 o 
   5  23   7     1178.07     1270.83     81.80 o 
   6  23   7      359.18      347.13     69.83 o 
   7  23   7      310.90      298.26     68.83 o 
   8  23   7       54.41      114.71     73.82 o 
   9  23   7      265.40      141.65     74.81 o 
  10  23   7      312.84      309.23     79.80 o 
  11  23   7      572.60      664.34    114.71 o 
  12  23   7       30.50        1.00    110.72 o 
  13  23   7        6.04        0.00     94.76 o 
   1  24   7      227.59      387.04     79.80 o 
   2  24   7       75.37        0.00     84.79 o 
   3  24   7      234.16      179.55     79.80 o 
   4  24   7      396.80      490.78     78.80 o 
   5  24   7      418.14      408.98     84.79 o 
   6  24   7      244.68      344.14     84.79 o 
   7  24   7      261.70      227.43    127.68 o 
   8  24   7      268.23      140.65     94.76 o 
   9  24   7      105.63      259.35     96.76 o 
  10  24   7      326.98      391.03    100.75 o 
  11  24   7      332.32      311.22    106.73 o 
   1  25   7       19.10        0.00     73.82 o 
   2  25   7      129.83      197.51     79.80 o 
   3  25   7      732.06      908.73     93.77 o 
   4  25   7      209.42      294.27     84.79 o 
   5  25   7       48.16        4.99     79.80 o 
   6  25   7      153.42       61.85     82.79 o 
   7  25   7      388.30      359.10     97.76 o 
   8  25   7      538.49      450.88    105.74 o 
   1  26   7       12.00        0.00     78.80 o 
   2  26   7      364.43      397.01     87.78 o 
   3  26   7      379.98      586.54     92.77 o 
   4  26   7      259.08      430.93     90.77 o 
   5  26   7      167.73        3.99     84.79 o 
   0   0   8    73456.97    76068.38    967.59 o 
   2   0   8    13350.55    12759.19    150.62 o 
   3   0   8    46459.06    49451.73    537.66 o 
   4   0   8    11159.29    11110.30    140.65 o 
   5   0   8    28493.05    29703.96    331.17 o 
   6   0   8     6503.05     6150.67    101.75 o 
   7   0   8    17096.72    17098.38    223.44 o 
   8   0   8    17497.19    17548.26    253.37 o 
   9   0   8     6341.41     6312.26    123.69 o 
  10   0   8     9484.45     9833.49    172.57 o 
  11   0   8    15149.75    16166.70    248.38 o 
  12   0   8    18581.99    18662.48    268.33 o 
  13   0   8    13017.73    12857.95    221.45 o 
  14   0   8    10586.18    10796.09    194.52 o 
  15   0   8    28666.00    28911.93    598.51 o 
  16   0   8     7671.51     7370.63    166.58 o 
  17   0   8     3217.47     3282.82    132.67 o 
  18   0   8     5238.31     5140.19    164.59 o 
  19   0   8     6385.60     6089.82    175.56 o 
  20   0   8     4451.65     4488.81    184.54 o 
  21   0   8     2620.87     2502.76    116.71 o 
  22   0   8     3007.39     3025.46    143.64 o 
  23   0   8     1824.11     2127.70    130.67 o 
  24   0   8     1835.48     2072.83    137.66 o 
  25   0   8      570.28      503.74    141.65 o 
  26   0   8     1104.12      836.91    188.53 o 
   0   1   8     3226.20     2673.34     61.85 o 
   1   1   8    18059.88    18037.04    175.56 o 
   2   1   8     6373.55     6454.91     65.84 o 
   3   1   8    12350.14    12314.30    106.73 o 
   4   1   8    21570.93    21264.99    175.56 o 
   5   1   8     6971.41     7021.50     77.81 o 
   6   1   8    16842.74    15987.15    124.69 o 
   7   1   8       11.63       21.95     19.95 o 
   8   1   8     1400.71     1413.48     44.89 o 
   9   1   8    16035.38    16275.43    162.59 o 
  10   1   8     3790.77     3866.36     72.82 o 
  11   1   8      108.71       99.75     33.92 o 
  12   1   8     5583.82     5647.92     92.77 o 
  13   1   8     9249.81     9324.76    170.57 o 
  14   1   8     4681.57     4730.21     87.78 o 
  15   1   8     8148.20     8337.22    163.59 o 
  16   1   8     2336.71     2379.07     72.82 o 
  17   1   8     3118.64     3248.90     83.79 o 
  18   1   8     2243.11     2377.07     79.80 o 
  19   1   8      930.28      977.56     65.84 o 
  20   1   8      866.88      825.94     65.84 o 
  21   1   8     2534.55     2494.78     87.78 o 
  22   1   8     1307.34     1401.51    116.71 o 
  23   1   8      243.15      236.41     67.83 o 
  24   1   8     1664.21     1640.91     92.77 o 
  25   1   8     1494.60     1648.89    107.73 o 
  26   1   8      162.26       59.85     96.76 o 
   0   2   8    12970.04    12449.96    158.60 o 
   1   2   8     6658.80     6538.70     70.82 o 
   2   2   8      203.45      246.39     25.94 o 
   3   2   8    10350.95     9743.71     91.77 o 
   4   2   8     2758.60     2238.42     41.90 o 
   5   2   8     8943.27     9047.45     91.77 o 
   6   2   8    13606.00    12993.61    110.72 o 
   7   2   8     1400.57     1241.90     33.92 o 
   8   2   8     2099.02     2123.71     43.89 o 
   9   2   8    10305.14    10254.44    118.70 o 
  10   2   8     6349.20     6366.13     91.77 o 
  11   2   8      464.66      450.88     39.90 o 
  12   2   8     8607.17     9000.56    121.70 o 
  13   2   8     6275.93     6322.24    100.75 o 
  14   2   8     3850.73     4110.75     88.78 o 
  15   2   8     5116.58     5161.13     98.75 o 
  16   2   8     3665.73     3781.57     89.78 o 
  17   2   8     4504.41     4611.50    132.67 o 
  18   2   8      800.81      892.77     60.85 o 
  19   2   8     1746.15     1851.38     73.82 o 
  20   2   8     1234.95     1183.05     65.84 o 
  21   2   8      985.86      972.58     69.83 o 
  22   2   8     4218.55     4039.93    111.72 o 
  23   2   8        0.33       20.95     66.83 o 
  24   2   8     2555.83     2747.15    105.74 o 
  25   2   8      744.16      835.92     93.77 o 
   0   3   8    46697.93    48568.93    499.75 o 
   1   3   8    12299.35    11917.29     94.76 o 
   2   3   8     9907.51     9027.50     84.79 o 
   3   3   8    12631.76    11067.41     88.78 o 
   4   3   8    33942.39    35183.30    285.29 o 
   5   3   8    19381.66    19427.57    159.60 o 
   6   3   8    22141.09    22041.06    178.55 o 
   7   3   8    18210.71    18233.55    163.59 o 
   8   3   8     9923.50     9425.50     99.75 o 
   9   3   8     6317.85     6413.01     95.76 o 
  10   3   8     9573.47     9344.71    117.71 o 
  11   3   8    11048.91    11229.01    158.60 o 
  12   3   8     6925.31     6804.04    101.75 o 
  13   3   8     5158.47     5223.98     94.76 o 
  14   3   8     4548.13     4457.89     92.77 o 
  15   3   8     9906.63     9753.69    168.58 o 
  16   3   8     6439.88     6621.49    114.71 o 
  17   3   8     2160.82     2122.71     71.82 o 
  18   3   8     4060.47     4027.96     93.77 o 
  19   3   8     3221.93     3150.15     85.79 o 
  20   3   8     2171.10     2187.55     76.81 o 
  21   3   8     2312.37     2214.48     81.80 o 
  22   3   8     2742.46     2703.26     99.75 o 
  23   3   8     2124.34     2127.70     92.77 o 
  24   3   8     1931.60     2062.86    102.74 o 
  25   3   8     2378.92     2763.11    115.71 o 
   0   4   8    11424.04    11244.97    143.64 o 
   1   4   8    20969.98    20679.45    166.58 o 
   2   4   8     2457.30     2000.01     44.89 o 
   3   4   8    33922.74    35396.76    269.33 o 
   4   4   8    28052.80    29029.63    238.41 o 
   5   4   8     5839.67     5553.16     63.84 o 
   6   4   8    14188.28    13860.45    118.70 o 
   7   4   8     2600.12     2737.18     47.88 o 
   8   4   8     2129.74     2008.99     41.90 o 
   9   4   8     6911.21     6653.41     85.79 o 
  10   4   8     4789.82     4696.29     79.80 o 
  11   4   8     1080.99     1087.29     46.88 o 
  12   4   8     8434.49     8549.69    117.71 o 
  13   4   8     2627.32     2594.53     80.80 o 
  14   4   8     1234.66     1183.05     61.85 o 
  15   4   8     3142.58     3109.25     78.80 o 
  16   4   8     1988.26     1924.20     68.83 o 
  17   4   8     1427.13     1461.36     63.84 o 
  18   4   8     2459.40     2514.73     78.80 o 
  19   4   8      798.41      657.36     59.85 o 
  20   4   8      252.54      317.21     55.86 o 
  21   4   8     3019.55     2981.57     89.78 o 
  22   4   8     2439.08     2387.05     84.79 o 
  23   4   8      207.69      227.43     65.84 o 
  24   4   8     2622.27     2712.24    109.73 o 
  25   4   8     1357.58     1398.51     98.75 o 
   0   5   8    28066.29    28790.23    326.19 o 
   1   5   8     7085.53     6830.97     74.81 o 
   2   5   8     8704.27     8804.05     88.78 o 
   3   5   8    20077.82    20258.50    156.61 o 
   4   5   8     5773.52     5454.40     64.84 o 
   5   5   8     8537.72     7848.44     81.80 o 
   6   5   8    15205.14    15171.18    128.68 o 
   7   5   8     8379.14     8344.20     85.79 o 
   8   5   8     7973.17     7582.10     81.80 o 
   9   5   8     5951.07     5787.57     83.79 o 
  10   5   8     3149.25     3193.04     66.83 o 
  11   5   8      150.56      100.75     35.91 o 
  12   5   8     8781.16     9037.47    152.62 o 
  13   5   8     3897.45     3918.23     82.79 o 
  14   5   8       69.75       54.86     41.90 o 
  15   5   8     6569.48     6588.58    108.73 o 
  16   5   8       91.68       80.80     44.89 o 
  17   5   8      173.32      122.69     47.88 o 
  18   5   8     3256.82     3156.13     85.79 o 
  19   5   8     1922.90     2048.89     76.81 o 
  20   5   8      256.97      178.55     54.86 o 
  21   5   8      449.02      497.76     61.85 o 
  22   5   8     1767.07     1890.29     79.80 o 
  23   5   8      293.07      411.97     71.82 o 
  24   5   8      816.09      835.92     86.78 o 
  25   5   8      489.22      608.48     91.77 o 
   0   6   8     6402.22     6029.97    109.73 o 
   1   6   8    16435.55    15519.31    127.68 o 
   2   6   8    14120.32    13770.67    116.71 o 
   3   6   8    22264.29    22377.22    170.57 o 
   4   6   8    14078.48    13950.22    122.69 o 
   5   6   8    15582.47    15537.27    131.67 o 
   6   6   8    25759.80    26932.86    209.48 o 
   7   6   8    12052.67    11783.63    111.72 o 
   8   6   8     3405.34     3194.04     55.86 o 
   9   6   8    14467.99    14684.39    153.62 o 
  10   6   8     7317.33     7382.60    103.74 o 
  11   6   8     5194.22     5455.40    101.75 o 
  12   6   8    11888.10    11860.43    189.53 o 
  13   6   8     8577.93     8649.44    130.67 o 
  14   6   8     3742.70     3731.70     86.78 o 
  15   6   8     3469.35     3629.95     83.79 o 
  16   6   8     4203.85     4346.17    102.74 o 
  17   6   8     3268.81     3332.69     89.78 o 
  18   6   8     2681.63     2564.61     79.80 o 
  19   6   8     3273.50     3329.70     87.78 o 
  20   6   8     1424.10     1370.58     68.83 o 
  21   6   8     2879.12     2908.75     88.78 o 
  22   6   8     2742.66     2714.23     92.77 o 
  23   6   8     1052.78     1123.20     99.75 o 
  24   6   8     1757.41     1894.28    106.73 o 
  25   6   8     2456.61     2627.45    124.69 o 
   0   7   8    16847.28    16937.78    224.44 o 
   1   7   8       29.46       28.93     20.95 o 
   2   7   8     1445.32     1239.91     31.92 o 
   3   7   8    18101.17    18113.85    147.63 o 
   4   7   8     2761.26     2891.79     61.85 o 
   5   7   8     8252.80     8225.50    103.74 o 
   6   7   8    12515.72    12144.73    114.71 o 
   7   7   8      482.25      559.61     28.93 o 
   8   7   8     7061.65     7062.40     79.80 o 
   9   7   8     4108.28     4126.71     67.83 o 
  10   7   8     8635.34     8875.87    112.72 o 
  11   7   8     6116.24     5976.10    113.72 o 
  12   7   8     5526.85     5518.24    101.75 o 
  13   7   8     9784.09    10368.15    150.62 o 
  14   7   8     1127.29     1077.31     55.86 o 
  15   7   8     5732.38     5778.60    104.74 o 
  16   7   8     7192.96     7232.97    119.70 o 
  17   7   8      503.75      491.77     54.86 o 
  18   7   8     5211.10     4865.87    106.73 o 
  19   7   8     3051.46     3075.33     92.77 o 
  20   7   8      526.98      499.75     61.85 o 
  21   7   8      938.10     1066.34     99.75 o 
  22   7   8     2119.08     2186.55     87.78 o 
  23   7   8     1395.52     1298.76     90.77 o 
  24   7   8     1238.35     1355.62    102.74 o 
  25   7   8      569.76      663.35    103.74 o 
   0   8   8    17196.12    17264.96    229.43 o 
   1   8   8     1346.00     1452.38     41.90 o 
   2   8   8     1911.83     1868.34     42.89 o 
   3   8   8     9791.98     9386.60    102.74 o 
   4   8   8     2046.75     1983.06     44.89 o 
   5   8   8     7790.66     7195.06     75.81 o 
   6   8   8     3297.02     3102.27     51.87 o 
   7   8   8     7182.14     7136.21     76.81 o 
   8   8   8     3259.45     3232.94     59.85 o 
   9   8   8     5650.95     5719.74     82.79 o 
  10   8   8     3483.34     3128.20     67.83 o 
  11   8   8     1582.21     1523.20     65.84 o 
  12   8   8     7447.84     7523.25    116.71 o 
  13   8   8      603.82      627.44     51.87 o 
  14   8   8      791.50      852.87     55.86 o 
  15   8   8     9297.52     9340.72    189.53 o 
  16   8   8      940.18     1048.39     63.84 o 
  17   8   8       52.21       46.88     50.87 o 
  18   8   8     2710.36     2697.28     86.78 o 
  19   8   8     1608.18     1650.88     75.81 o 
  20   8   8      333.97      357.11     61.85 o 
  21   8   8     1028.65     1119.21     78.80 o 
  22   8   8     1229.90     1155.12     80.80 o 
  23   8   8      368.23      390.03     90.77 o 
  24   8   8      881.39      861.85    102.74 o 
   0   9   8     6652.93     6305.28    126.68 o 
   1   9   8    16424.84    16432.04    200.50 o 
   2   9   8    10751.59    10996.59    125.69 o 
   3   9   8     6061.42     6270.37     92.77 o 
   4   9   8     6718.31     6553.66     85.79 o 
   5   9   8     5783.34     5568.12     80.80 o 
   6   9   8    14293.91    14601.60    146.63 o 
   7   9   8     4109.26     3905.26     66.83 o 
   8   9   8     5530.68     5418.49     79.80 o 
   9   9   8    17665.64    17080.42    380.05 o 
  10   9   8     6354.66     6407.03    106.73 o 
  11   9   8     6617.20     6520.75    114.71 o 
  12   9   8     5630.72     5647.92    109.73 o 
  13   9   8     5293.56     5522.23    110.72 o 
  14   9   8     5950.10     5837.45    115.71 o 
  15   9   8     4778.70     4741.18    110.72 o 
  16   9   8     4710.10     4688.31    109.73 o 
  17   9   8     4048.37     4016.99    103.74 o 
  18   9   8     4997.99     4774.10    115.71 o 
  19   9   8     4452.52     4430.95    111.72 o 
  20   9   8     2214.63     2149.64     88.78 o 
  21   9   8     3907.57     3721.72    107.73 o 
  22   9   8     2132.60     2220.46     93.77 o 
  23   9   8     1261.26     1306.74    103.74 o 
  24   9   8     1206.33     1430.43    111.72 o 
   0  10   8     9687.24     9972.14    176.56 o 
   1  10   8     3867.30     3909.26     73.82 o 
   2  10   8     6545.29     6696.31     95.76 o 
   3  10   8     9744.80     9697.83    125.69 o 
   4  10   8     4698.55     4707.27     80.80 o 
   5  10   8     3093.55     3111.24     66.83 o 
   6  10   8     7258.58     7238.96    102.74 o 
   7  10   8     8556.24     8800.06    112.72 o 
   8  10   8     3396.82     3164.11    115.71 o 
   9  10   8     6664.52     6838.95    109.73 o 
  10  10   8     7031.96     7132.22    115.71 o 
  11  10   8     5400.49     5596.05    102.74 o 
  12  10   8     4003.70     4114.74     98.75 o 
  13  10   8     2219.02     2265.35     77.81 o 
  14  10   8     1048.69      925.69     62.84 o 
  15  10   8     3447.23     3543.17     96.76 o 
  16  10   8     1847.79     1900.26     77.81 o 
  17  10   8     1312.97     1143.15     72.82 o 
  18  10   8     2319.33     2142.66     86.78 o 
  19  10   8     1552.15     1659.86     80.80 o 
  20  10   8     1260.07     1259.86     78.80 o 
  21  10   8     1500.70     1486.30     84.79 o 
  22  10   8      968.54     1013.47     83.79 o 
  23  10   8      493.85      565.59     92.77 o 
  24  10   8     1339.16     1651.88    116.71 o 
   0  11   8    15545.03    16322.31    253.37 o 
   1  11   8      126.14      130.67     35.91 o 
   2  11   8      424.89      420.95     37.91 o 
   3  11   8    11123.00    11138.23    140.65 o 
   4  11   8     1158.53     1226.94     48.88 o 
   5  11   8      137.33       94.76     35.91 o 
   6  11   8     5198.44     5320.74     96.76 o 
   7  11   8     5989.72     5917.25    118.70 o 
   8  11   8     1576.79     1686.80     55.86 o 
   9  11   8     6788.78     6688.33    115.71 o 
  10  11   8     5411.80     5368.62    114.71 o 
  11  11   8     1357.22     1364.60     82.79 o 
  12  11   8     3159.37     3313.74    100.75 o 
  13  11   8     1284.61     1185.05     70.82 o 
  14  11   8      867.83      839.91     68.83 o 
  15  11   8     1969.72     1976.07     79.80 o 
  16  11   8     2591.87     2671.34     88.78 o 
  17  11   8      782.71      832.92     67.83 o 
  18  11   8      938.84      818.96     69.83 o 
  19  11   8     2586.66     2702.26     94.76 o 
  20  11   8      502.55      568.58     68.83 o 
  21  11   8     1063.28     1152.13     80.80 o 
  22  11   8     1057.78      999.51     83.79 o 
  23  11   8      118.17      155.61     82.79 o 
   0  12   8    18903.20    18973.70    275.31 o 
   1  12   8     5726.56     5646.92    110.72 o 
   2  12   8     8710.23     8826.00    116.71 o 
   3  12   8     6960.60     6766.13    110.72 o 
   4  12   8     8390.91     8223.50    115.71 o 
   5  12   8     8790.09     8665.40    122.69 o 
   6  12   8    11515.06    11582.13    149.63 o 
   7  12   8     5156.80     5063.38     91.77 o 
   8  12   8     7286.08     7439.46    119.70 o 
   9  12   8     5680.01     5600.04    110.72 o 
  10  12   8     4093.86     4254.39     99.75 o 
  11  12   8     2996.14     3149.15    105.74 o 
  12  12   8     3953.03     4039.93    114.71 o 
  13  12   8     4999.76     4987.57    127.68 o 
  14  12   8     1833.45     1787.54     87.78 o 
  15  12   8     3378.72     3323.71    109.73 o 
  16  12   8     4446.04     4476.84    123.69 o 
  17  12   8     2786.50     2926.70    107.73 o 
  18  12   8     4711.89     4728.21    132.67 o 
  19  12   8     2184.91     2140.66    118.70 o 
  20  12   8     1389.95     1305.75     91.77 o 
  21  12   8     3041.85     3192.04    120.70 o 
  22  12   8     1939.22     2182.56    116.71 o 
  23  12   8     1189.33     1286.79    128.68 o 
   0  13   8    13029.36    12684.38    221.45 o 
   1  13   8     9307.63     9317.77    155.61 o 
   2  13   8     6127.41     5986.08    153.62 o 
   3  13   8     4928.52     5067.37    168.58 o 
   4  13   8     2509.66     2603.51     66.83 o 
   5  13   8     3654.85     3620.97     80.80 o 
   6  13   8     8058.89     8059.91    118.70 o 
   7  13   8    10095.38    10664.42    136.66 o 
   8  13   8      655.65      791.03     54.86 o 
   9  13   8     5104.78     5471.36    112.72 o 
  10  13   8     2177.79     2297.27     78.80 o 
  11  13   8     1307.43     1344.65     72.82 o 
  12  13   8     5015.94     4921.73    126.68 o 
  13  13   8       13.62       41.90     61.85 o 
  14  13   8     1200.21     1254.87     83.79 o 
  15  13   8     3629.50     3648.90    116.71 o 
  16  13   8     1056.28      933.67     79.80 o 
  17  13   8      208.75      198.51     69.83 o 
  18  13   8     2943.36     2548.65    107.73 o 
  19  13   8     2092.50     2008.99    117.71 o 
  20  13   8     1507.86     1659.86    102.74 o 
  21  13   8     2141.46     2087.80    113.72 o 
  22  13   8      821.63      830.93     97.76 o 
   0  14   8    10358.31    10723.27    195.51 o 
   1  14   8     4684.56     4690.31     87.78 o 
   2  14   8     3819.08     3882.32     86.78 o 
   3  14   8     4520.98     4601.53     93.77 o 
   4  14   8     1397.63     1370.58     58.85 o 
   5  14   8       81.57      117.71     41.90 o 
   6  14   8     3680.62     3689.80     84.79 o 
   7  14   8     1166.54     1061.35     56.86 o 
   8  14   8      767.00      815.97     57.86 o 
   9  14   8     5770.06     5911.26    117.71 o 
  10  14   8      975.06      872.82     63.84 o 
  11  14   8      828.61      848.88     68.83 o 
  12  14   8     1751.64     1904.25    104.74 o 
  13  14   8     1180.98     1012.48     78.80 o 
  14  14   8      627.03      577.56     73.82 o 
  15  14   8      692.47      537.66     73.82 o 
  16  14   8     2748.42     2734.18    106.73 o 
  17  14   8      197.08      204.49     79.80 o 
  18  14   8     1918.34     1916.22    100.75 o 
  19  14   8      851.91      729.18     98.75 o 
  20  14   8       49.28        2.00     71.82 o 
  21  14   8     1573.15     1626.94    110.72 o 
   0  15   8    28193.47    27899.45    505.74 o 
   1  15   8     7960.23     7817.51    118.70 o 
   2  15   8     5265.63     5366.62    117.71 o 
   3  15   8     9866.63     9729.75    150.62 o 
   4  15   8     3078.92     3150.15     77.81 o 
   5  15   8     6465.36     6501.79    107.73 o 
   6  15   8     3661.57     3668.85     89.78 o 
   7  15   8     5958.56     6094.81    107.73 o 
   8  15   8     9227.19     9600.07    143.64 o 
   9  15   8     4676.64     4663.38    110.72 o 
  10  15   8     3623.56     3608.01     97.76 o 
  11  15   8     2074.44     2222.46     89.78 o 
  12  15   8     3345.19     3297.78    109.73 o 
  13  15   8     3542.13     3318.73    112.72 o 
  14  15   8      673.94      514.72     73.82 o 
  15  15   8     3365.88     3332.69    119.70 o 
  16  15   8     1878.27     1679.81     94.76 o 
  17  15   8     1014.87     1094.27     87.78 o 
  18  15   8     2261.43     2130.69    107.73 o 
  19  15   8     1873.63     1919.22    102.74 o 
  20  15   8     1311.94     1426.44     98.75 o 
  21  15   8     1374.05     1478.31    109.73 o 
   0  16   8     7679.05     7390.58    168.58 o 
   1  16   8     2242.43     2357.12     69.83 o 
   2  16   8     3654.91     3613.99     90.77 o 
   3  16   8     6565.90     6708.28    114.71 o 
   4  16   8     1932.71     2043.91     69.83 o 
   5  16   8      111.25       86.78     45.89 o 
   6  16   8     4210.30     4270.35     94.76 o 
   7  16   8     7326.97     7386.59    122.69 o 
   8  16   8      922.11      915.72     61.85 o 
   9  16   8     4849.94     4921.73    113.72 o 
  10  16   8     1866.74     2074.83     80.80 o 
  11  16   8     2584.49     2642.41     95.76 o 
  12  16   8     4383.52     4812.00    120.70 o 
  13  16   8     1055.81      959.61     80.80 o 
  14  16   8     2715.35     2573.58    113.72 o 
  15  16   8     1850.03     1703.75     97.76 o 
  16  16   8     3412.27     3315.73    116.71 o 
  17  16   8      357.24      282.30     75.81 o 
  18  16   8     2109.40     2141.66    108.73 o 
  19  16   8     2199.86     2196.52    115.71 o 
  20  16   8     1051.65     1109.23     95.76 o 
   0  17   8     3321.88     3395.54    122.69 o 
   1  17   8     3031.91     3056.38     83.79 o 
   2  17   8     4499.36     4671.36     97.76 o 
   3  17   8     2088.15     1986.05     70.82 o 
   4  17   8     1440.12     1595.02     66.83 o 
   5  17   8      194.52      181.55     49.88 o 
   6  17   8     3218.10     3116.23     81.80 o 
   7  17   8      536.21      496.76     54.86 o 
   8  17   8       55.75        2.00     52.87 o 
   9  17   8     4058.99     4206.51    106.73 o 
  10  17   8     1249.61     1179.06     73.82 o 
  11  17   8      756.24      732.17     73.82 o 
  12  17   8     2816.40     2848.90    111.72 o 
  13  17   8      175.86      106.73     68.83 o 
  14  17   8      196.52       40.90     68.83 o 
  15  17   8     1041.32      979.56     85.79 o 
  16  17   8      415.88      371.07     82.79 o 
  17  17   8       74.26        1.00     71.82 o 
  18  17   8     1034.92     1090.28     93.77 o 
  19  17   8      392.46      451.87     84.79 o 
   0  18   8     5179.41     5120.24    164.59 o 
   1  18   8     2221.99     2325.20     78.80 o 
   2  18   8      839.97      848.88     58.85 o 
   3  18   8     3915.05     3822.47     91.77 o 
   4  18   8     2412.36     2274.33     75.81 o 
   5  18   8     3275.07     3209.00     86.78 o 
   6  18   8     2764.47     2656.38     89.78 o 
   7  18   8     5366.98     5410.51    110.72 o 
   8  18   8     2749.01     2996.53    114.71 o 
   9  18   8     4908.26     4875.85    117.71 o 
  10  18   8     2356.78     2352.14     90.77 o 
  11  18   8     1037.16     1031.43     81.80 o 
  12  18   8     4796.32     4614.50    124.69 o 
  13  18   8     2857.25     2711.24    109.73 o 
  14  18   8     1875.91     1621.96     97.76 o 
  15  18   8     2376.59     2459.87    109.73 o 
  16  18   8     1974.13     1687.79    101.75 o 
  17  18   8      964.12      777.06     88.78 o 
  18  18   8     1910.25     2105.75    146.63 o 
   0  19   8     6195.40     6087.82    159.60 o 
   1  19   8      950.27      885.79     60.85 o 
   2  19   8     1694.00     1729.69     77.81 o 
   3  19   8     3320.98     3053.39     85.79 o 
   4  19   8      833.46      834.92     61.85 o 
   5  19   8     1885.03     1862.36     74.81 o 
   6  19   8     3396.46     3239.92     87.78 o 
   7  19   8     3064.03     3120.22     88.78 o 
   8  19   8     1622.58     1597.02     86.78 o 
   9  19   8     4588.73     4627.46    114.71 o 
  10  19   8     1556.41     1597.02     81.80 o 
  11  19   8     2609.91     2714.23    102.74 o 
  12  19   8     2167.57     2157.62     95.76 o 
  13  19   8     2086.40     2494.78    108.73 o 
  14  19   8      884.81     1077.31    101.75 o 
  15  19   8     1737.71     1979.07    102.74 o 
  16  19   8     2168.76     2050.89    107.73 o 
  17  19   8      430.85      220.45     86.78 o 
   0  20   8     4432.33     4385.07    183.54 o 
   1  20   8      810.70      779.06     61.85 o 
   2  20   8     1203.92     1075.32     65.84 o 
   3  20   8     2240.25     2393.03     78.80 o 
   4  20   8      215.33      287.28     55.86 o 
   5  20   8      274.84      226.44     55.86 o 
   6  20   8     1531.39     1499.26     71.82 o 
   7  20   8      535.43      454.87     62.84 o 
   8  20   8      328.76      235.41     63.84 o 
   9  20   8     2242.77     2278.32     92.77 o 
  10  20   8     1288.79     1223.95     80.80 o 
  11  20   8      486.31      599.51     75.81 o 
  12  20   8     1418.93     1297.76     87.78 o 
  13  20   8     1480.75     1657.87     99.75 o 
  14  20   8       57.85        2.00     73.82 o 
  15  20   8     1287.29     1233.92    103.74 o 
  16  20   8     1054.10     1237.91    104.74 o 
   0  21   8     2443.51     2757.13    158.60 o 
   1  21   8     2486.49     2525.70     96.76 o 
   2  21   8     1046.13     1078.31     71.82 o 
   3  21   8     2383.51     2412.98     83.79 o 
   4  21   8     3002.26     2887.80     88.78 o 
   5  21   8      456.30      399.01     60.85 o 
   6  21   8     2967.81     2936.68    128.68 o 
   7  21   8      945.18      883.80     71.82 o 
   8  21   8     1056.21     1117.21     78.80 o 
   9  21   8     3931.02     3797.53    109.73 o 
  10  21   8     1531.97     1615.97     91.77 o 
  11  21   8     1088.91     1052.38     89.78 o 
  12  21   8     3004.83     3076.33    118.70 o 
  13  21   8     2120.61     2082.81    115.71 o 
  14  21   8     1527.57     1630.93    124.69 o 
  15  21   8     1370.64     1598.02    111.72 o 
   0  22   8     2877.93     2888.80    124.69 o 
   1  22   8     1258.32     1162.10     71.82 o 
   2  22   8     4338.39     4544.67    117.71 o 
   3  22   8     2590.34     2427.95     87.78 o 
   4  22   8     2398.49     2422.96     88.78 o 
   5  22   8     1821.61     1836.42     86.78 o 
   6  22   8     2894.00     2810.00     94.76 o 
   7  22   8     2172.07     2094.78     97.76 o 
   8  22   8     1217.44     1102.25     85.79 o 
   9  22   8     2220.75     2251.39    103.74 o 
  10  22   8      925.11     1006.49     83.79 o 
  11  22   8     1088.07     1215.97     93.77 o 
  12  22   8     1932.21     2023.95    106.73 o 
  13  22   8      811.17      832.92     96.76 o 
   0  23   8     1788.67     1654.87    105.74 o 
   1  23   8      220.17      166.58     61.85 o 
   2  23   8        1.87        5.99     57.86 o 
   3  23   8     2120.99     2228.45     83.79 o 
   4  23   8      193.36      181.55     62.84 o 
   5  23   8      309.10      382.05     65.84 o 
   6  23   8     1055.35     1080.31     76.81 o 
   7  23   8     1398.54     1422.45     89.78 o 
   8  23   8      345.09      408.98     74.81 o 
   9  23   8     1265.73     1091.28     85.79 o 
  10  23   8      468.15      460.85     78.80 o 
  11  23   8      121.86      124.69     78.80 o 
  12  23   8     1147.58     1116.22     95.76 o 
   0  24   8     1807.73     1640.91    143.64 o 
   1  24   8     1684.51     1670.83    101.75 o 
   2  24   8     2473.31     2426.95    112.72 o 
   3  24   8     2004.71     2260.37    109.73 o 
   4  24   8     2569.58     2553.63    127.68 o 
   5  24   8      791.61      874.82     84.79 o 
   6  24   8     1722.14     1985.05    108.73 o 
   7  24   8     1224.78     1290.78    106.73 o 
   8  24   8      850.36      798.01     98.75 o 
   9  24   8     1175.76     1032.43     94.76 o 
  10  24   8     1328.58     1318.71    121.70 o 
   0  25   8      505.04      620.45    121.70 o 
   1  25   8     1499.50     1481.31    102.74 o 
   2  25   8      850.52      841.90     93.77 o 
   3  25   8     2289.80     2246.40    147.63 o 
   4  25   8     1297.35     1437.42    165.59 o 
   5  25   8      521.65      623.45     91.77 o 
   6  25   8     2507.56     2439.92    128.68 o 
   7  25   8      541.48      549.63    109.73 o 
   0  26   8     1184.35     1050.38    137.66 o 
   1  26   8      178.52      339.15    131.67 o 
   1   1   9       13.97       62.84     18.95 o 
   2   1   9     1256.05     1240.91     28.93 o 
   3   1   9      752.73      892.77     28.93 o 
   4   1   9      154.81      149.63     21.95 o 
   5   1   9      681.33      750.13     27.93 o 
   6   1   9     4687.57     4551.65     57.86 o 
   7   1   9     1185.69     1182.05     32.92 o 
   8   1   9     3904.35     3610.00     63.84 o 
   9   1   9     1574.35     1528.19     47.88 o 
  10   1   9     2165.53     2183.56     56.86 o 
  11   1   9     5204.12     5036.45     86.78 o 
  12   1   9     2066.33     2001.01     59.85 o 
  13   1   9     1535.67     1560.11     58.85 o 
  14   1   9     1009.40     1054.37     54.86 o 
  15   1   9      275.52      378.06     50.87 o 
  16   1   9       13.21        0.00     45.89 o 
  17   1   9      168.81      110.72     48.88 o 
  18   1   9      547.72      534.67     58.85 o 
  19   1   9        9.56       25.94     51.87 o 
  20   1   9      432.73      412.97     60.85 o 
  21   1   9      556.15      577.56     61.85 o 
  22   1   9       48.08        0.00     61.85 o 
  23   1   9       18.44        0.00     62.84 o 
  24   1   9       89.16       79.80     68.83 o 
  25   1   9      259.22      252.37     77.81 o 
   1   2   9     1227.00     1232.93     30.92 o 
   2   2   9      478.46      506.74     25.94 o 
   3   2   9     3612.34     3647.91     53.87 o 
   4   2   9     1127.06     1119.21     29.93 o 
   5   2   9      135.67      130.67     20.95 o 
   6   2   9      912.21      906.74     27.93 o 
   7   2   9      192.00      200.50     24.94 o 
   8   2   9      271.82      240.40     28.93 o 
   9   2   9     1042.78     1027.44     43.89 o 
  10   2   9     2262.59     2234.43     57.86 o 
  11   2   9      112.58       50.87     36.91 o 
  12   2   9     2680.92     2600.52     95.76 o 
  13   2   9     2730.53     2642.41     72.82 o 
  14   2   9      186.33      187.53     43.89 o 
  15   2   9      330.70      323.19     47.88 o 
  16   2   9     1048.58     1044.40     58.85 o 
  17   2   9       38.29        1.00     46.88 o 
  18   2   9      667.16      567.59     57.86 o 
  19   2   9      300.39      284.29     53.87 o 
  20   2   9      597.77      587.54     60.85 o 
  21   2   9      147.16      172.57     57.86 o 
  22   2   9     1008.05     1039.41     68.83 o 
  23   2   9      405.57      384.04     76.81 o 
  24   2   9      114.31      285.29     72.82 o 
  25   2   9      149.73      146.63     74.81 o 
   1   3   9      737.28      797.01     25.94 o 
   2   3   9     3535.25     3567.11     52.87 o 
   3   3   9     2086.81     2074.83     41.90 o 
   4   3   9     5827.43     6130.72     71.82 o 
   5   3   9     7521.70     7994.07     84.79 o 
   6   3   9     1267.87     1211.98     31.92 o 
   7   3   9     1999.42     1888.29     40.90 o 
   8   3   9     2679.71     2835.93     54.86 o 
   9   3   9     1944.11     1956.12     56.86 o 
  10   3   9     1967.59     1818.47     59.85 o 
  11   3   9      549.30      596.51     43.89 o 
  12   3   9     1214.36     1053.37     50.87 o 
  13   3   9     1078.46     1114.22     53.87 o 
  14   3   9      249.72      300.25     44.89 o 
  15   3   9      439.72      441.90     48.88 o 
  16   3   9      229.30      224.44     48.88 o 
  17   3   9      186.15      162.59     49.88 o 
  18   3   9      916.94      920.70     61.85 o 
  19   3   9      201.14      171.57     52.87 o 
  20   3   9      403.61      417.96     57.86 o 
  21   3   9      681.83      727.19     64.84 o 
  22   3   9       77.42        1.00     59.85 o 
  23   3   9       14.68        0.00     64.84 o 
  24   3   9       39.30      146.63     74.81 o 
  25   3   9      175.32      211.47     76.81 o 
   1   4   9      161.59      141.65     20.95 o 
   2   4   9     1083.58     1031.43     29.93 o 
   3   4   9     5819.34     5950.17     64.84 o 
   4   4   9     1198.12     1261.85     30.92 o 
   5   4   9     2231.92     2332.19     43.89 o 
   6   4   9      751.23      823.95     27.93 o 
   7   4   9      376.30      494.77     26.93 o 
   8   4   9     4340.77     4462.88     66.83 o 
   9   4   9      116.05       85.79     32.92 o 
  10   4   9     1469.20     1540.16     50.87 o 
  11   4   9      886.64      851.88     48.88 o 
  12   4   9      611.42      546.64     44.89 o 
  13   4   9      746.83      656.36     48.88 o 
  14   4   9      959.53      900.75     52.87 o 
  15   4   9      325.61      341.15     46.88 o 
  16   4   9      964.83      996.52     57.86 o 
  17   4   9      586.98      689.28     56.86 o 
  18   4   9       52.31       31.92     48.88 o 
  19   4   9       18.97        2.99     48.88 o 
  20   4   9      191.84      343.14     54.86 o 
  21   4   9      607.13      727.19     62.84 o 
  22   4   9      426.57      460.85     60.85 o 
  23   4   9      199.55      210.48     63.84 o 
  24   4   9      273.72      232.42     74.81 o 
  25   4   9       82.27      139.65     81.80 o 
   1   5   9      699.20      791.03     26.93 o 
   2   5   9      134.36      157.61     21.95 o 
   3   5   9     7520.37     7973.12     79.80 o 
   4   5   9     2241.96     2327.20     44.89 o 
   5   5   9     4962.38     5406.52     68.83 o 
   6   5   9      448.80      477.81     26.93 o 
   7   5   9      351.18      321.20     25.94 o 
   8   5   9     2432.21     2484.81     51.87 o 
   9   5   9       51.94       18.95     32.92 o 
  10   5   9      104.02       54.86     34.91 o 
  11   5   9     1211.04     1270.83     50.87 o 
  12   5   9      423.85      262.35     41.90 o 
  13   5   9      210.55      214.47     42.89 o 
  14   5   9      722.14      672.32     49.88 o 
  15   5   9      532.57      592.52     50.87 o 
  16   5   9      436.50      385.04     50.87 o 
  17   5   9       80.82       84.79     48.88 o 
  18   5   9      793.38      742.15     59.85 o 
  19   5   9      131.42      178.55     52.87 o 
  20   5   9      120.01       46.88     51.87 o 
  21   5   9      330.19      326.19     58.85 o 
  22   5   9     1682.31     1674.83     93.77 o 
  23   5   9      820.04      769.08     76.81 o 
  24   5   9       52.01      142.64     78.80 o 
  25   5   9      412.42      296.26    103.74 o 
   1   6   9     4700.26     4718.24     59.85 o 
   2   6   9      901.56      857.86     27.93 o 
   3   6   9     1242.93     1080.31     29.93 o 
   4   6   9      738.62      778.06     27.93 o 
   5   6   9      458.76      494.77     26.93 o 
   6   6   9     1605.42     1825.45     36.91 o 
   7   6   9       54.90       57.86     22.94 o 
   8   6   9     1087.84     1100.26     40.90 o 
   9   6   9       48.40       50.87     30.92 o 
  10   6   9     1669.16     1540.16     79.80 o 
  11   6   9     3937.98     3814.49     87.78 o 
  12   6   9     1155.42     1174.07     51.87 o 
  13   6   9      525.41      405.99     46.88 o 
  14   6   9     1112.51      972.58     54.86 o 
  15   6   9     1426.42     1437.42     61.85 o 
  16   6   9      135.37      108.73     47.88 o 
  17   6   9       68.45       22.94     47.88 o 
  18   6   9     2020.12     1977.07     74.81 o 
  19   6   9      128.82       87.78     54.86 o 
  20   6   9       15.41        0.00     52.87 o 
  21   6   9       53.22        2.99     57.86 o 
  22   6   9      145.37       84.79     60.85 o 
  23   6   9      269.33      242.40     86.78 o 
  24   6   9      179.79      121.70     79.80 o 
   1   7   9     1209.48     1260.86     35.91 o 
   2   7   9      212.42      218.46     22.94 o 
   3   7   9     2005.59     1961.11     39.90 o 
   4   7   9      403.23      517.71     27.93 o 
   5   7   9      356.19      361.10     26.93 o 
   6   7   9       61.28       11.97     22.94 o 
   7   7   9      509.11      489.78     29.93 o 
   8   7   9       69.64       40.90     27.93 o 
   9   7   9     1085.44     1013.47     42.89 o 
  10   7   9     3806.64     3855.39     83.79 o 
  11   7   9      160.35      130.67     38.90 o 
  12   7   9       93.61       46.88     38.90 o 
  13   7   9      329.10      314.22     47.88 o 
  14   7   9      116.42       70.82     44.89 o 
  15   7   9      358.53      310.23     50.87 o 
  16   7   9     1902.77     1952.13     74.81 o 
  17   7   9     2216.99     2305.25     78.80 o 
  18   7   9      259.72      190.53     53.87 o 
  19   7   9      274.17      338.16     58.85 o 
  20   7   9      675.74      741.15     65.84 o 
  21   7   9      503.85      442.90     67.83 o 
  22   7   9      133.97      150.62     65.84 o 
  23   7   9       22.94        2.00     70.82 o 
  24   7   9      165.10      128.68     89.78 o 
   1   8   9     3815.22     3714.74     70.82 o 
   2   8   9      263.37      236.41     28.93 o 
   3   8   9     2745.81     2896.78     57.86 o 
   4   8   9     4388.38     4571.60     74.81 o 
   5   8   9     2357.27     2368.10     53.87 o 
   6   8   9     1085.41     1179.06     39.90 o 
   7   8   9       78.02       14.96     27.93 o 
   8   8   9        8.42        1.00     30.92 o 
   9   8   9      144.71      147.63     37.91 o 
  10   8   9      648.81      550.63     48.88 o 
  11   8   9      133.06       75.81     43.89 o 
  12   8   9      906.31      995.52     57.86 o 
  13   8   9      105.46       80.80     46.88 o 
  14   8   9      440.78      377.06     54.86 o 
  15   8   9      207.82      243.39     53.87 o 
  16   8   9        6.18        1.00     49.88 o 
  17   8   9      323.74      279.30     58.85 o 
  18   8   9      871.46      910.73     70.82 o 
  19   8   9      598.65      605.49     67.83 o 
  20   8   9      174.16      253.37     63.84 o 
  21   8   9       72.32       14.96     61.85 o 
  22   8   9      129.22       99.75     64.84 o 
  23   8   9       19.68        1.00     74.81 o 
  24   8   9      198.74      106.73     87.78 o 
   1   9   9     1594.25     1596.02     49.88 o 
   2   9   9     1030.53     1077.31     44.89 o 
   3   9   9     1938.07     1996.02     55.86 o 
   4   9   9      123.06       62.84     33.92 o 
   5   9   9       58.14       30.92     32.92 o 
   6   9   9       41.72       56.86     32.92 o 
   7   9   9     1119.49      938.66     41.90 o 
   8   9   9      171.25       71.82     34.91 o 
   9   9   9       86.11       37.91     41.90 o 
  10   9   9       69.37        8.98     41.90 o 
  11   9   9      475.21      465.84     51.87 o 
  12   9   9      562.80      613.47     55.86 o 
  13   9   9     1129.63      986.54     62.84 o 
  14   9   9      125.90      184.54     51.87 o 
  15   9   9       55.04       34.91     50.87 o 
  16   9   9      108.74       62.84     53.87 o 
  17   9   9      406.82      434.92     61.85 o 
  18   9   9      289.90      242.40     65.84 o 
  19   9   9     1053.07     1238.91     83.79 o 
  20   9   9      130.05      116.71     60.85 o 
  21   9   9       93.56      124.69     63.84 o 
  22   9   9       14.06        7.98     64.84 o 
  23   9   9      239.04      218.46     81.80 o 
   1  10   9     2139.40     2236.43     57.86 o 
   2  10   9     2253.28     2309.24     58.85 o 
   3  10   9     1951.35     1921.21     58.85 o 
   4  10   9     1581.05     1820.46     55.86 o 
   5  10   9      112.68       96.76     35.91 o 
   6  10   9     1677.63     1570.09     86.78 o 
   7  10   9     3667.02     3662.87     91.77 o 
   8  10   9      617.59      556.61     45.89 o 
   9  10   9       69.85        8.98     44.89 o 
  10  10   9      310.82      275.31     50.87 o 
  11  10   9      709.87      690.28     65.84 o 
  12  10   9     1155.14     1181.06     67.83 o 
  13  10   9      373.43      316.21     57.86 o 
  14  10   9      214.50      121.70     56.86 o 
  15  10   9       32.33        0.00     66.83 o 
  16  10   9      418.52      417.96     59.85 o 
  17  10   9     1616.80     1696.77     78.80 o 
  18  10   9      148.79      155.61     59.85 o 
  19  10   9      200.76      313.22     64.84 o 
  20  10   9      998.01     1062.35     75.81 o 
  21  10   9       34.15      132.67     64.84 o 
  22  10   9       28.14        8.98     65.84 o 
  23  10   9       59.52       86.78     95.76 o 
   1  11   9     5163.95     5189.06     89.78 o 
   2  11   9      120.58       89.78     36.91 o 
   3  11   9      603.64      654.37     46.88 o 
   4  11   9      830.92      720.20     45.89 o 
   5  11   9     1184.39     1195.02     55.86 o 
   6  11   9     3906.79     3817.48     81.80 o 
   7  11   9      163.54      124.69     38.90 o 
   8  11   9      138.27       76.81     45.89 o 
   9  11   9      475.48      507.73     55.86 o 
  10  11   9      718.45      632.42     59.85 o 
  11  11   9      189.65       88.78     56.86 o 
  12  11   9     1552.24     1497.27     87.78 o 
  13  11   9      689.61      660.35     71.82 o 
  14  11   9      710.38      652.37     72.82 o 
  15  11   9      299.44      185.54     66.83 o 
  16  11   9      545.20      605.49     74.81 o 
  17  11   9      262.64      347.13     71.82 o 
  18  11   9      582.47      701.25     79.80 o 
  19  11   9     1386.09     1382.55     93.77 o 
  20  11   9      286.78      365.09    100.75 o 
  21  11   9      444.60      515.71     84.79 o 
  22  11   9      151.13      110.72     80.80 o 
  23  11   9      240.93       56.86    137.66 o 
   1  12   9     2083.95     2162.61     62.84 o 
   2  12   9     2731.51     2730.19     67.83 o 
   3  12   9     1202.17     1144.15     53.87 o 
   4  12   9      619.56      659.36     46.88 o 
   5  12   9      414.77      325.19     42.89 o 
   6  12   9     1162.52     1367.59     54.86 o 
   7  12   9       86.06        2.00     38.90 o 
   8  12   9      890.76      908.73     57.86 o 
   9  12   9      570.09      565.59     55.86 o 
  10  12   9     1154.88     1094.27     67.83 o 
  11  12   9     1508.99     1507.24     79.80 o 
  12  12   9       11.62        1.00     61.85 o 
  13  12   9       68.44       21.95     61.85 o 
  14  12   9      626.28      559.61     72.82 o 
  15  12   9      147.10       33.92     62.84 o 
  16  12   9       61.38        1.00     63.84 o 
  17  12   9     1085.01     1064.35     84.79 o 
  18  12   9      145.56      190.53     71.82 o 
  19  12   9       19.54       38.90     70.82 o 
  20  12   9      860.06     1063.35     90.77 o 
  21  12   9       62.64       21.95     75.81 o 
  22  12   9       64.92       32.92     76.81 o 
   1  13   9     1493.34     1499.26     58.85 o 
   2  13   9     2750.09     2718.22     74.81 o 
   3  13   9     1083.61     1172.08     65.84 o 
   4  13   9      742.75      755.12     49.88 o 
   5  13   9      205.25       31.92     40.90 o 
   6  13   9      520.56      368.08     45.89 o 
   7  13   9      336.76      304.24     48.88 o 
   8  13   9       99.13       54.86     48.88 o 
   9  13   9     1118.45     1129.19     65.84 o 
  10  13   9      380.31      411.97     65.84 o 
  11  13   9      688.90      696.26     70.82 o 
  12  13   9       55.06       32.92     59.85 o 
  13  13   9      250.22      189.53     64.84 o 
  14  13   9       79.23        2.00     62.84 o 
  15  13   9       49.39        1.00     62.84 o 
  16  13   9      117.14      191.52     80.80 o 
  17  13   9       73.95       27.93     68.83 o 
  18  13   9       21.13       18.95     69.83 o 
  19  13   9       62.27       61.85     72.82 o 
  20  13   9      193.46      177.56     77.81 o 
  21  13   9      170.18      110.72     78.80 o 
   1  14   9      962.16     1018.46     54.86 o 
   2  14   9      175.27       98.75     41.90 o 
   3  14   9      250.15      290.28     47.88 o 
   4  14   9      929.32      790.03     51.87 o 
   5  14   9      731.58      654.37     49.88 o 
   6  14   9     1111.30     1055.37     55.86 o 
   7  14   9      116.63       61.85     46.88 o 
   8  14   9      462.17      400.00     57.86 o 
   9  14   9      130.15      107.73     51.87 o 
  10  14   9      223.47      193.52     58.85 o 
  11  14   9      704.10      565.59     70.82 o 
  12  14   9      635.35      596.51     72.82 o 
  13  14   9       68.45        2.00     61.85 o 
  14  14   9       24.41        0.00     60.85 o 
  15  14   9      513.25      569.58     75.81 o 
  16  14   9      102.47      105.74     69.83 o 
  17  14   9      170.16       53.87    105.74 o 
  18  14   9      602.77      451.87     78.80 o 
  19  14   9      236.19      197.51    101.75 o 
  20  14   9       84.78      108.73     77.81 o 
  21  14   9      189.43      164.59     81.80 o 
   1  15   9      261.53      274.32     48.88 o 
   2  15   9      293.23      259.35     49.88 o 
   3  15   9      450.68      459.85     49.88 o 
   4  15   9      317.65      254.37     47.88 o 
   5  15   9      508.18      472.82     59.85 o 
   6  15   9     1410.86     1488.29     62.84 o 
   7  15   9      339.11      257.36     51.87 o 
   8  15   9      234.35      207.48     55.86 o 
   9  15   9       59.11      112.72     52.87 o 
  10  15   9       39.45        0.00     57.86 o 
  11  15   9      299.39      244.39     61.85 o 
  12  15   9      149.10       47.88     63.84 o 
  13  15   9       48.64        1.00     61.85 o 
  14  15   9      514.14      502.75     75.81 o 
  15  15   9       78.01       47.88     68.83 o 
  16  15   9     1258.06     1214.97     91.77 o 
  17  15   9      404.10      430.93     78.80 o 
  18  15   9        5.96        0.00     70.82 o 
  19  15   9      123.21      148.63     77.81 o 
  20  15   9      102.75      261.35     81.80 o 
   1  16   9       12.66       61.85     45.89 o 
   2  16   9     1019.97     1086.29     62.84 o 
   3  16   9      236.32      219.45     47.88 o 
   4  16   9      982.86     1057.36     67.83 o 
   5  16   9      421.25      344.14     50.87 o 
   6  16   9      140.69      161.60     47.88 o 
   7  16   9     1916.95     2004.00     74.81 o 
   8  16   9        4.21        1.00     52.87 o 
   9  16   9      111.24       58.85     55.86 o 
  10  16   9      398.73      394.02     64.84 o 
  11  16   9      535.78      648.38     79.80 o 
  12  16   9       64.11       32.92     64.84 o 
  13  16   9      111.33        0.00     65.84 o 
  14  16   9      118.46       96.76     68.83 o 
  15  16   9     1277.28     1225.94     89.78 o 
  16  16   9       42.90       16.96     70.82 o 
  17  16   9      169.10      100.75     73.82 o 
  18  16   9       17.99        0.00     71.82 o 
  19  16   9        7.52        0.00     74.81 o 
   1  17   9      178.35       72.82     47.88 o 
   2  17   9       36.31        1.00     45.89 o 
   3  17   9      185.53       70.82     47.88 o 
   4  17   9      604.93      581.55     55.86 o 
   5  17   9       67.89       44.89     48.88 o 
   6  17   9       67.30       93.77     48.88 o 
   7  17   9     2277.47     2491.79     81.80 o 
   8  17   9      322.99      379.06     60.85 o 
   9  17   9      431.01      407.98     61.85 o 
  10  17   9     1603.57     1623.95     84.79 o 
  11  17   9      248.69      286.29     73.82 o 
  12  17   9     1062.55     1167.09     86.78 o 
  13  17   9       68.00       55.86     69.83 o 
  14  17   9      178.64      124.69     71.82 o 
  15  17   9      391.68      378.06     76.81 o 
  16  17   9      168.63      184.54     75.81 o 
  17  17   9       70.33        0.00     73.82 o 
  18  17   9       24.44       59.85     77.81 o 
  19  17   9      301.35      297.26    112.72 o 
   1  18   9      528.38      395.02     57.86 o 
   2  18   9      692.31      652.37     57.86 o 
   3  18   9      924.94      939.66     61.85 o 
   4  18   9       61.92        0.00     47.88 o 
   5  18   9      814.52      839.91     60.85 o 
   6  18   9     2041.57     2098.77     75.81 o 
   7  18   9      257.21      251.37     56.86 o 
   8  18   9      900.21      995.52     81.80 o 
   9  18   9      289.44      301.25     62.84 o 
  10  18   9      147.34      205.49     65.84 o 
  11  18   9      585.22      543.64     74.81 o 
  12  18   9      142.26       82.79     69.83 o 
  13  18   9       18.04        0.00     70.82 o 
  14  18   9      597.61      556.61     81.80 o 
  15  18   9        5.17       16.96     73.82 o 
  16  18   9       14.73        0.00     72.82 o 
  17  18   9       28.51        0.00     76.81 o 
  18  18   9       84.07       19.95     79.80 o 
   1  19   9        7.50        0.00     47.88 o 
   2  19   9      285.66      227.43     52.87 o 
   3  19   9      202.64      101.75     50.87 o 
   4  19   9       27.15        2.99     48.88 o 
   5  19   9      128.16       69.83     51.87 o 
   6  19   9      128.62       65.84     51.87 o 
   7  19   9      299.42      200.50     57.86 o 
   8  19   9      592.57      608.48     68.83 o 
   9  19   9     1057.24     1018.46     74.81 o 
  10  19   9      186.60      227.43     68.83 o 
  11  19   9     1383.68     1481.31     89.78 o 
  12  19   9       18.19       46.88     72.82 o 
  13  19   9       53.34      197.51     80.80 o 
  14  19   9      245.46      207.48     76.81 o 
  15  19   9      128.18      124.69     77.81 o 
  16  19   9        8.08        0.00     77.81 o 
  17  19   9      297.87      175.56    115.71 o 
   1  20   9      419.49      375.07     56.86 o 
   2  20   9      586.38      587.54     60.85 o 
   3  20   9      399.45      421.95     57.86 o 
   4  20   9      185.19      162.59     53.87 o 
   5  20   9      115.05       99.75     53.87 o 
   6  20   9       14.62        0.00     54.86 o 
   7  20   9      670.12      697.26     69.83 o 
   8  20   9      164.61      195.51     64.84 o 
   9  20   9      130.93      103.74     61.85 o 
  10  20   9     1014.35      998.51     81.80 o 
  11  20   9      266.99      232.42     88.78 o 
  12  20   9      827.66     1166.09    113.72 o 
  13  20   9      182.78      295.26     79.80 o 
  14  20   9       84.81      166.58     78.80 o 
  15  20   9      109.27       78.80     79.80 o 
   1  21   9      553.10      640.40     64.84 o 
   2  21   9      145.92      222.45     57.86 o 
   3  21   9      686.43      733.17     63.84 o 
   4  21   9      606.70      680.30     61.85 o 
   5  21   9      334.59      337.16     60.85 o 
   6  21   9       51.72        2.99     57.86 o 
   7  21   9      495.22      523.69     70.82 o 
   8  21   9       66.95        2.00     61.85 o 
   9  21   9       94.12       21.95     63.84 o 
  10  21   9       33.06        1.00     68.83 o 
  11  21   9      446.24      481.80     79.80 o 
  12  21   9       69.28        3.99     74.81 o 
  13  21   9      177.04       66.83     82.79 o 
  14  21   9      180.24      172.57     85.79 o 
   1  22   9       47.70        0.00     57.86 o 
   2  22   9      997.36     1032.43     68.83 o 
   3  22   9       82.82      140.65     59.85 o 
   4  22   9      431.18      507.73     61.85 o 
   5  22   9     1722.39     1644.90     78.80 o 
   6  22   9      139.72       62.84     60.85 o 
   7  22   9      128.95      132.67     65.84 o 
   8  22   9      134.21      231.42     70.82 o 
   9  22   9       12.54        1.00     67.83 o 
  10  22   9       30.49       34.91     73.82 o 
  11  22   9      139.76      288.28     80.80 o 
  12  22   9       60.03       75.81     83.79 o 
   1  23   9       15.28        0.00     52.87 o 
   2  23   9      428.33      324.19     66.83 o 
   3  23   9       15.41        0.00     54.86 o 
   4  23   9      206.19      206.49     61.85 o 
   5  23   9      871.35      737.16     76.81 o 
   6  23   9      263.99      339.15     69.83 o 
   7  23   9       17.64        0.00     66.83 o 
   8  23   9       21.53       55.86     70.82 o 
   9  23   9      237.97      120.70     73.82 o 
  10  23   9       56.05       46.88     77.81 o 
  11  23   9      232.23      192.52    134.66 o 
   1  24   9       89.75       22.94     69.83 o 
   2  24   9      120.02       30.92     69.83 o 
   3  24   9       34.54        0.00     71.82 o 
   4  24   9      304.97      269.33     65.84 o 
   5  24   9       42.45        0.00     66.83 o 
   6  24   9      184.47       60.85     72.82 o 
   7  24   9      157.20      146.63     74.81 o 
   8  24   9      184.77       90.77     73.82 o 
   1  25   9      250.38      341.15     84.79 o 
   2  25   9      134.16      134.66     79.80 o 
   3  25   9      169.30       94.76     80.80 o 
   4  25   9       68.77       93.77     80.80 o 
   5  25   9      440.21      496.76    131.67 o 
   0   0  10     9097.66     8618.52    157.61 o 
   1   0  10      311.99      368.08     41.90 o 
   2   0  10     4987.87     5297.79     86.78 o 
   3   0  10    32528.17    32246.62    381.05 o 
   4   0  10     3948.46     4062.87     88.78 o 
   5   0  10     1779.19     1828.44     59.85 o 
   6   0  10    28042.55    27263.04    343.14 o 
   7   0  10     2510.20     2645.41     83.79 o 
   8   0  10     1981.18     1938.17     77.81 o 
   9   0  10    11490.61    11236.99    184.54 o 
  10   0  10     1976.43     1934.18    120.70 o 
  11   0  10     9246.48     9701.82    177.56 o 
  12   0  10    19023.61    18757.24    492.77 o 
  13   0  10     5082.44     5313.75    139.65 o 
  14   0  10     3684.94     4088.81    189.53 o 
  15   0  10    28083.64    28812.18    510.73 o 
  16   0  10     3762.85     4013.00    127.68 o 
  17   0  10     3402.19     3403.52    150.62 o 
  18   0  10     7652.42     7728.73    196.51 o 
  19   0  10     2355.63     2550.64    116.71 o 
  20   0  10     5654.32     5452.41    177.56 o 
  21   0  10     4614.52     4371.10    146.63 o 
  22   0  10     1027.78     1210.98    144.64 o 
  23   0  10     1040.53      841.90    113.72 o 
  24   0  10     5763.22     6088.82    206.49 o 
   0   1  10      234.27      256.36     31.92 o 
   1   1  10    14762.54    14708.33    134.66 o 
   2   1  10     2035.31     1915.23     34.91 o 
   3   1  10     2643.80     2378.07     55.86 o 
   4   1  10    27162.67    27806.68    231.42 o 
   5   1  10     2439.63     2320.22     43.89 o 
   6   1  10     7872.18     7380.60     77.81 o 
   7   1  10     4367.35     4395.04     73.82 o 
   8   1  10     2970.86     2743.16     63.84 o 
   9   1  10      156.49      162.59     35.91 o 
  10   1  10     2025.88     2027.94     57.86 o 
  11   1  10     1276.60     1211.98     51.87 o 
  12   1  10      896.23      891.78     50.87 o 
  13   1  10     7781.29     8001.05    120.70 o 
  14   1  10     4602.99     4742.18     97.76 o 
  15   1  10     2034.93     2111.74     78.80 o 
  16   1  10     5501.07     5681.84    111.72 o 
  17   1  10     2214.50     2312.24     76.81 o 
  18   1  10      982.69     1070.33     66.83 o 
  19   1  10     4248.49     4321.23    103.74 o 
  20   1  10      144.43      164.59     57.86 o 
  21   1  10      728.31      905.74     68.83 o 
  22   1  10     2474.34     2608.50     89.78 o 
  23   1  10        0.13        2.00     70.82 o 
  24   1  10      277.54      340.15     77.81 o 
   0   2  10     5223.46     5806.53     97.76 o 
   1   2  10     2107.08     1975.08     38.90 o 
   2   2  10      110.35      164.59     23.94 o 
   3   2  10    13346.96    13336.75    124.69 o 
   4   2  10    12140.24    11783.63    108.73 o 
   5   2  10     5306.96     5244.93     75.81 o 
   6   2  10     1314.47     1321.71     43.89 o 
   7   2  10    10460.63    10476.88    111.72 o 
   8   2  10     4658.31     4651.41     76.81 o 
   9   2  10      378.42      410.98     39.90 o 
  10   2  10     3502.81     3425.46     78.80 o 
  11   2  10     1585.15     1606.99     57.86 o 
  12   2  10      212.06      184.54     42.89 o 
  13   2  10     6709.50     6984.59    150.62 o 
  14   2  10     3878.97     3790.55     91.77 o 
  15   2  10      819.33      970.58     57.86 o 
  16   2  10     5755.76     5726.72    108.73 o 
  17   2  10     3037.58     2996.53     83.79 o 
  18   2  10      587.72      525.69     57.86 o 
  19   2  10     4180.49     4320.23    102.74 o 
  20   2  10      990.46      983.55     66.83 o 
  21   2  10      121.63       99.75     58.85 o 
  22   2  10     4423.14     4545.67    111.72 o 
  23   2  10       59.72      102.74     66.83 o 
  24   2  10     1064.21     1093.27     85.79 o 
   0   3  10    32970.75    33237.15    371.07 o 
   1   3  10     2592.22     2342.16     43.89 o 
   2   3  10    13626.01    13417.55    121.70 o 
   3   3  10    33047.07    32844.13    274.32 o 
   4   3  10     1289.83     1269.83     35.91 o 
   5   3  10     6251.48     6550.67     80.80 o 
   6   3  10    44486.06    45969.41    356.11 o 
   7   3  10     1477.24     1486.30     44.89 o 
   8   3  10      763.44      841.90     44.89 o 
   9   3  10    15744.61    15802.61    179.55 o 
  10   3  10     1868.23     1737.67     57.86 o 
  11   3  10     1884.80     1969.09     59.85 o 
  12   3  10    13124.46    13412.57    165.59 o 
  13   3  10      171.53      105.74     41.90 o 
  14   3  10     1589.69     1740.66     72.82 o 
  15   3  10    14121.26    14734.27    175.56 o 
  16   3  10     1336.80     1293.77     65.84 o 
  17   3  10     1737.84     1588.04     68.83 o 
  18   3  10     6484.79     6622.49    117.71 o 
  19   3  10      384.00      223.44     54.86 o 
  20   3  10     1763.02     1626.94     73.82 o 
  21   3  10     3373.39     3080.32     91.77 o 
  22   3  10      377.36      352.12     64.84 o 
  23   3  10      771.80      541.65     70.82 o 
  24   3  10     4317.52     4391.05    133.67 o 
   0   4  10     3801.30     3811.50     98.75 o 
   1   4  10    27601.27    27838.60    218.46 o 
   2   4  10    11987.17    11873.40    115.71 o 
   3   4  10     1265.21     1312.73     33.92 o 
   4   4  10    24352.25    25354.80    198.51 o 
   5   4  10    16990.44    17230.05    143.64 o 
   6   4  10    11587.85    11719.79    110.72 o 
   7   4  10     1605.91     1731.68     47.88 o 
   8   4  10     5188.54     5525.23     84.79 o 
   9   4  10     5012.26     4811.01     86.78 o 
  10   4  10     5935.58     5939.19     94.76 o 
  11   4  10     5345.66     5459.39     92.77 o 
  12   4  10     2133.84     2124.70     74.81 o 
  13   4  10     5188.94     5367.62     97.76 o 
  14   4  10     2720.21     2639.42     87.78 o 
  15   4  10     1402.96     1333.68     61.85 o 
  16   4  10     3555.57     3719.73     88.78 o 
  17   4  10      841.39      828.93     63.84 o 
  18   4  10      339.97      278.31     52.87 o 
  19   4  10     1320.64     1274.82     68.83 o 
  20   4  10      134.77       17.96     52.87 o 
  21   4  10      674.24      745.14     80.80 o 
  22   4  10     1165.75     1217.96     74.81 o 
  23   4  10      713.24      665.34     75.81 o 
  24   4  10      296.72      306.24    100.75 o 
   0   5  10     1907.59     2172.58     64.84 o 
   1   5  10     2401.69     2379.07     46.88 o 
   2   5  10     5492.99     5406.52     69.83 o 
   3   5  10     6187.77     6472.86     74.81 o 
   4   5  10    17327.27    17845.52    155.61 o 
   5   5  10    19721.32    20307.38    165.59 o 
   6   5  10     2652.06     2697.28     50.87 o 
   7   5  10     7212.32     7351.67     84.79 o 
   8   5  10    15846.44    16203.61    168.58 o 
   9   5  10      813.82      715.22     43.89 o 
  10   5  10     4921.20     4833.95     86.78 o 
  11   5  10       26.34       29.93     37.91 o 
  12   5  10     5041.68     5168.12    128.68 o 
  13   5  10     4772.83     4865.87     94.76 o 
  14   5  10      134.46      157.61     44.89 o 
  15   5  10     3065.13     3122.22     91.77 o 
  16   5  10     1875.84     1886.30     70.82 o 
  17   5  10      782.46      764.10     58.85 o 
  18   5  10      136.53      146.63     50.87 o 
  19   5  10     1322.02     1155.12     71.82 o 
  20   5  10      206.62      129.68     56.86 o 
  21   5  10      203.34      251.37     60.85 o 
  22   5  10     1628.38     1680.81     82.79 o 
  23   5  10      854.04      922.70     76.81 o 
  24   5  10      190.79      178.55     72.82 o 
   0   6  10    28103.02    27552.32    350.13 o 
   1   6  10     7813.21     7385.59     80.80 o 
   2   6  10     1452.83     1362.60     44.89 o 
   3   6  10    45526.91    47297.10    345.14 o 
   4   6  10    11419.70    11712.80    116.71 o 
   5   6  10     2520.08     2658.37     49.88 o 
   6   6  10    29120.31    29984.26    241.40 o 
   7   6  10     4664.72     4634.45     68.83 o 
   8   6  10     3208.88     3418.48     68.83 o 
   9   6  10    17256.44    17270.95    317.21 o 
  10   6  10      530.90      625.44     45.89 o 
  11   6  10     1621.33     1692.78     58.85 o 
  12   6  10    12431.42    12490.86    167.58 o 
  13   6  10      482.75      493.77     47.88 o 
  14   6  10     2690.76     2733.19     86.78 o 
  15   6  10     8442.55     8482.85    132.67 o 
  16   6  10      144.05      109.73     50.87 o 
  17   6  10      493.24      415.96     55.86 o 
  18   6  10     4740.92     4693.30    107.73 o 
  19   6  10      247.88      169.58     55.86 o 
  20   6  10     1249.03     1394.52     73.82 o 
  21   6  10     2581.34     2550.64     95.76 o 
  22   6  10      230.70      172.57     67.83 o 
  23   6  10      820.10      640.40     76.81 o 
  24   6  10     3419.32     3795.54    135.66 o 
   0   7  10     2397.29     2571.59     82.79 o 
   1   7  10     4392.15     4490.81     68.83 o 
   2   7  10    10568.74    10614.54    108.73 o 
   3   7  10     1544.94     1487.29     47.88 o 
   4   7  10     1656.12     1844.40     53.87 o 
   5   7  10     7327.22     7506.29     85.79 o 
   6   7  10     4637.53     4631.45     68.83 o 
   7   7  10     7656.68     8143.70     96.76 o 
   8   7  10     6503.49     6365.13    127.68 o 
   9   7  10     2838.66     2850.89     72.82 o 
  10   7  10     7437.84     7629.98    114.71 o 
  11   7  10     6120.11     6220.49    105.74 o 
  12   7  10      896.15      811.98     53.87 o 
  13   7  10    10095.94    10027.00    140.65 o 
  14   7  10     2496.93     2459.87     75.81 o 
  15   7  10      306.75      295.26     55.86 o 
  16   7  10     6032.81     5855.40    122.69 o 
  17   7  10     1325.77     1210.98     71.82 o 
  18   7  10      262.94      173.57     56.86 o 
  19   7  10     3176.47     2968.60     97.76 o 
  20   7  10     1065.74      966.59     87.78 o 
  21   7  10      148.10      140.65     60.85 o 
  22   7  10     1433.27     1570.09     86.78 o 
  23   7  10      704.58      710.23     96.76 o 
   0   8  10     1988.25     1971.09    103.74 o 
   1   8  10     2852.76     2677.33     64.84 o 
   2   8  10     4734.46     4708.26    100.75 o 
   3   8  10      785.62      884.79     41.90 o 
   4   8  10     5020.98     5189.06     87.78 o 
   5   8  10    15798.09    16302.36    163.59 o 
   6   8  10     3247.61     3503.27     69.83 o 
   7   8  10     6675.59     6580.60     96.76 o 
   8   8  10     8080.95     8126.74    129.68 o 
   9   8  10     4176.72     4270.35    110.72 o 
  10   8  10     2974.12     2932.69     88.78 o 
  11   8  10     1301.79     1277.81     60.85 o 
  12   8  10     5030.61     5009.51    116.71 o 
  13   8  10     3051.22     3170.10     87.78 o 
  14   8  10      267.81      203.49     51.87 o 
  15   8  10     2217.65     2121.71     92.77 o 
  16   8  10     2991.12     2892.79     89.78 o 
  17   8  10      141.78      184.54     56.86 o 
  18   8  10      308.41      241.40     60.85 o 
  19   8  10     1851.62     1848.39     84.79 o 
  20   8  10      711.54      893.77     74.81 o 
  21   8  10      550.69      555.61     71.82 o 
  22   8  10      742.56      750.13     83.79 o 
  23   8  10      569.51      535.66     78.80 o 
   0   9  10    11436.21    11536.24    189.53 o 
   1   9  10      184.44      202.50     36.91 o 
   2   9  10      436.09      451.87     40.90 o 
   3   9  10    15443.38    15437.52    170.57 o 
   4   9  10     4799.75     4548.66    110.72 o 
   5   9  10      867.46      901.75     60.85 o 
   6   9  10    17770.04    18546.77    251.37 o 
   7   9  10     2842.30     3030.45     78.80 o 
   8   9  10     4205.57     4243.42    101.75 o 
   9   9  10    22722.08    22740.31    371.07 o 
  10   9  10      976.16     1044.40     63.84 o 
  11   9  10     2383.48     2421.96     83.79 o 
  12   9  10    13140.88    13140.25    192.52 o 
  13   9  10     1112.79     1093.27     79.80 o 
  14   9  10     3727.02     3670.85    103.74 o 
  15   9  10    10398.29    10456.93    174.56 o 
  16   9  10      621.13      490.78     62.84 o 
  17   9  10     3867.03     3655.89    102.74 o 
  18   9  10     6346.99     6430.97    133.67 o 
  19   9  10      966.64     1099.26     76.81 o 
  20   9  10     2256.68     2290.29    102.74 o 
  21   9  10     4974.91     4987.57    162.59 o 
  22   9  10      723.87      708.23     85.79 o 
  23   9  10     1098.99     1190.03     94.76 o 
   0  10  10     1996.72     1931.19     83.79 o 
   1  10  10     1925.09     1899.27     57.86 o 
   2  10  10     3274.85     3299.77     77.81 o 
   3  10  10     1914.00     1946.15     68.83 o 
   4  10  10     6064.60     6031.96     99.75 o 
   5  10  10     4961.76     4979.59     87.78 o 
   6  10  10      482.25      571.58     43.89 o 
   7  10  10     7450.77     7287.83    111.72 o 
   8  10  10     3117.88     3026.46     84.79 o 
   9  10  10      951.63      977.56     62.84 o 
  10  10  10     9395.12     9422.51    161.60 o 
  11  10  10     3090.07     3060.37    116.71 o 
  12  10  10      175.05      181.55     60.85 o 
  13  10  10     4515.04     4832.95    125.69 o 
  14  10  10      489.16      516.71     68.83 o 
  15  10  10      271.74      187.53     66.83 o 
  16  10  10     3932.19     4085.81    120.70 o 
  17  10  10      307.19      358.11     72.82 o 
  18  10  10      249.38      170.57     71.82 o 
  19  10  10     4758.01     4668.36    134.66 o 
  20  10  10     1259.25     1425.45    103.74 o 
  21  10  10      340.76      424.94     93.77 o 
  22  10  10     3348.86     2986.56    124.69 o 
   0  11  10     9054.77     9321.76    176.56 o 
   1  11  10     1230.74     1206.99     51.87 o 
   2  11  10     1492.29     1366.59     66.83 o 
   3  11  10     1866.37     2003.01     63.84 o 
   4  11  10     5168.96     5427.47     96.76 o 
   5  11  10       56.17       27.93     38.90 o 
   6  11  10     1624.73     1617.97     61.85 o 
   7  11  10     6124.82     6228.47    105.74 o 
   8  11  10     1406.25     1305.75     62.84 o 
   9  11  10     2421.22     2548.65    109.73 o 
  10  11  10     2975.30     2855.88     94.76 o 
  11  11  10      910.62      944.65     71.82 o 
  12  11  10     1297.55     1216.97     78.80 o 
  13  11  10     1587.79     1666.84     85.79 o 
  14  11  10     1539.17     1407.49     83.79 o 
  15  11  10      568.59      517.71     72.82 o 
  16  11  10     4137.49     4134.69    121.70 o 
  17  11  10      267.52      132.67     68.83 o 
  18  11  10      524.80      647.39     80.80 o 
  19  11  10     4808.14     4968.61    139.65 o 
  20  11  10      177.11       97.76     75.81 o 
  21  11  10     1288.21     1371.58     99.75 o 
  22  11  10     1335.98     1495.27    104.74 o 
   0  12  10    18604.91    18958.74    424.94 o 
   1  12  10     1010.17     1061.35     52.87 o 
   2  12  10      200.36      136.66     41.90 o 
   3  12  10    12885.31    12828.02    161.60 o 
   4  12  10     2178.83     2293.28     65.84 o 
   5  12  10     4790.21     4856.89    110.72 o 
   6  12  10    12632.59    12593.61    154.61 o 
   7  12  10      915.29      878.81     55.86 o 
   8  12  10     5061.11     4983.58    139.65 o 
   9  12  10    13246.00    13222.04    193.52 o 
  10  12  10      180.41      106.73     60.85 o 
  11  12  10     1407.79     1329.69     80.80 o 
  12  12  10     3506.40     3409.50    110.72 o 
  13  12  10     2042.57     2008.99    147.63 o 
  14  12  10     1028.78     1133.18     81.80 o 
  15  12  10     4407.27     4525.72    128.68 o 
  16  12  10       98.13        0.00     66.83 o 
  17  12  10     1499.59     1399.51     91.77 o 
  18  12  10     7815.48     7753.67    168.58 o 
  19  12  10        6.11        0.00     69.83 o 
  20  12  10      902.58     1068.34     92.77 o 
  21  12  10     6133.34     6303.29    167.58 o 
   0  13  10     5252.93     5593.06    144.64 o 
   1  13  10     7780.14     7965.14    120.70 o 
   2  13  10     6770.16     6893.82    133.67 o 
   3  13  10      190.83      154.61     44.89 o 
   4  13  10     5232.73     5477.35     98.75 o 
   5  13  10     4971.51     4958.64     96.76 o 
   6  13  10      429.84      429.93     51.87 o 
   7  13  10    10022.59    10076.88    142.64 o 
   8  13  10     2938.41     2918.72     84.79 o 
   9  13  10     1035.87     1084.30     69.83 o 
  10  13  10     4589.50     4542.68    121.70 o 
  11  13  10     1529.37     1458.36     82.79 o 
  12  13  10     2032.01     1862.36     90.77 o 
  13  13  10       30.09       17.96     62.84 o 
  14  13  10      642.30      450.88     81.80 o 
  15  13  10      732.98      749.13     79.80 o 
  16  13  10     2122.95     2012.98     97.76 o 
  17  13  10      648.91      564.59     80.80 o 
  18  13  10      600.18      640.40     82.79 o 
  19  13  10     3675.26     3750.65    160.60 o 
  20  13  10     2150.89     2211.49    125.69 o 
  21  13  10       48.04      115.71     82.79 o 
   0  14  10     3904.07     4361.13    187.53 o 
   1  14  10     4697.24     4653.40     93.77 o 
   2  14  10     4038.09     3999.03     90.77 o 
   3  14  10     1591.71     1811.48     68.83 o 
   4  14  10     2747.19     2620.47     73.82 o 
   5  14  10      110.55      142.64     44.89 o 
   6  14  10     2697.54     2677.33     78.80 o 
   7  14  10     2571.05     2523.71     76.81 o 
   8  14  10      263.39      299.25     54.86 o 
   9  14  10     3581.35     3576.09    102.74 o 
  10  14  10      400.53      394.02     61.85 o 
  11  14  10     1468.71     1641.91     87.78 o 
  12  14  10      996.26      890.78     78.80 o 
  13  14  10      626.08      537.66     72.82 o 
  14  14  10      563.43      566.59     75.81 o 
  15  14  10      374.48      312.22     73.82 o 
  16  14  10     2260.30     2301.26    105.74 o 
  17  14  10      203.69      266.34     75.81 o 
  18  14  10     1945.00     1867.35    118.70 o 
  19  14  10      876.37     1116.22     93.77 o 
  20  14  10       55.71      133.67     78.80 o 
   0  15  10    28362.92    29271.03    421.95 o 
   1  15  10     2050.86     2109.74     69.83 o 
   2  15  10      829.25      901.75     66.83 o 
   3  15  10    14390.00    14778.16    175.56 o 
   4  15  10     1499.24     1472.33     62.84 o 
   5  15  10     3064.40     3194.04     97.76 o 
   6  15  10     8368.75     8139.71    129.68 o 
   7  15  10      315.19      373.07     57.86 o 
   8  15  10     2294.46     2157.62     97.76 o 
   9  15  10    10169.52    10098.83    170.57 o 
  10  15  10      291.41      279.30     62.84 o 
  11  15  10      658.44      664.34     74.81 o 
  12  15  10     4309.20     4209.51    126.68 o 
  13  15  10      728.29      571.58     77.81 o 
  14  15  10      324.15      195.51     72.82 o 
  15  15  10     3425.03     3458.38    119.70 o 
  16  15  10      120.49      132.67     72.82 o 
  17  15  10      623.30      623.45     83.79 o 
  18  15  10     3602.82     3767.61    129.68 o 
  19  15  10      545.85      545.64     86.78 o 
   0  16  10     3705.04     3867.36    125.69 o 
   1  16  10     5461.59     5847.42    107.73 o 
   2  16  10     5796.25     5630.96    113.72 o 
   3  16  10     1354.10     1269.83     62.84 o 
   4  16  10     3637.21     3751.65     89.78 o 
   5  16  10     2001.30     1959.12     71.82 o 
   6  16  10      131.64       74.81     50.87 o 
   7  16  10     6115.27     6067.87    124.69 o 
   8  16  10     2928.72     2943.66     90.77 o 
   9  16  10      663.32      744.15     71.82 o 
  10  16  10     3926.11     3971.10    111.72 o 
  11  16  10     4166.37     4440.93    126.68 o 
  12  16  10       93.14      136.66     70.82 o 
  13  16  10     2005.71     1877.32     96.76 o 
  14  16  10     2249.71     2199.52    102.74 o 
  15  16  10      107.17       69.83     71.82 o 
  16  16  10     3551.56     3534.19    123.69 o 
  17  16  10      651.46      632.42     85.79 o 
  18  16  10      635.08      636.41     89.78 o 
  19  16  10     2971.57     2904.76    167.58 o 
   0  17  10     3433.97     3606.01    127.68 o 
   1  17  10     2218.32     2161.61     75.81 o 
   2  17  10     3166.83     3193.04    101.75 o 
   3  17  10     1722.37     1719.71     68.83 o 
   4  17  10      799.40      756.12     58.85 o 
   5  17  10      739.45      736.16     57.86 o 
   6  17  10      519.42      438.91     57.86 o 
   7  17  10     1389.96     1429.44     74.81 o 
   8  17  10      146.93       93.77     56.86 o 
   9  17  10     3986.29     3836.44    133.67 o 
  10  17  10      320.78      228.43     64.84 o 
  11  17  10      305.79      238.41     71.82 o 
  12  17  10     1504.84     1497.27     93.77 o 
  13  17  10      679.61      582.55     79.80 o 
  14  17  10      208.41      281.30     74.81 o 
  15  17  10      624.81      537.66     82.79 o 
  16  17  10      657.90      346.14     87.78 o 
  17  17  10       16.68        0.00     77.81 o 
  18  17  10     1402.58     1275.82    115.71 o 
   0  18  10     7757.38     7828.49    180.55 o 
   1  18  10     1042.82     1089.28     66.83 o 
   2  18  10      583.11      520.70     56.86 o 
   3  18  10     6591.32     6580.60    117.71 o 
   4  18  10      351.73      323.19     53.87 o 
   5  18  10      118.21      156.61     50.87 o 
   6  18  10     4656.68     4729.21    108.73 o 
   7  18  10      260.95      221.45     59.85 o 
   8  18  10      320.05      350.13     62.84 o 
   9  18  10     6367.16     6403.04    143.64 o 
  10  18  10      249.51      191.52     66.83 o 
  11  18  10      521.82      345.14     76.81 o 
  12  18  10     7843.30     7952.18    181.55 o 
  13  18  10      580.47      695.27     84.79 o 
  14  18  10     1922.67     1901.26    103.74 o 
  15  18  10     3582.76     3694.79    128.68 o 
  16  18  10      612.74      546.64     87.78 o 
  17  18  10     1408.72     1339.66    100.75 o 
   0  19  10     2286.02     2236.43    144.64 o 
   1  19  10     4227.73     4253.40    103.74 o 
   2  19  10     4126.04     4249.41    111.72 o 
   3  19  10      392.77      278.31     55.86 o 
   4  19  10     1322.37     1204.00     67.83 o 
   5  19  10     1369.95     1262.85     68.83 o 
   6  19  10      273.16      216.46     57.86 o 
   7  19  10     3087.15     3029.45     98.75 o 
   8  19  10     1911.76     1908.24     86.78 o 
   9  19  10      958.94      955.62     81.80 o 
  10  19  10     4748.09     4985.57    129.68 o 
  11  19  10     4739.96     4859.89    139.65 o 
  12  19  10        4.98        7.98     72.82 o 
  13  19  10     3637.93     3525.21    124.69 o 
  14  19  10      861.68      971.58     92.77 o 
  15  19  10      531.59      534.67     85.79 o 
  16  19  10     2993.09     2944.66    122.69 o 
   0  20  10     5786.21     5834.46    180.55 o 
   1  20  10      117.45      105.74     53.87 o 
   2  20  10     1036.49      915.72     65.84 o 
   3  20  10     1726.87     1592.03     72.82 o 
   4  20  10      106.84       50.87     52.87 o 
   5  20  10      219.36      268.33     70.82 o 
   6  20  10     1212.05     1289.78     77.81 o 
   7  20  10     1023.13     1002.50     74.81 o 
   8  20  10      707.97      783.05     75.81 o 
   9  20  10     2228.01     2047.90     99.75 o 
  10  20  10     1322.18     1515.22     90.77 o 
  11  20  10      189.71      192.52     76.81 o 
  12  20  10      898.47     1014.47     93.77 o 
  13  20  10     2218.08     2025.95    108.73 o 
  14  20  10       45.14        0.00     76.81 o 
   0  21  10     4615.68     4991.56    188.53 o 
   1  21  10      699.07      810.98     68.83 o 
   2  21  10      130.54       71.82     57.86 o 
   3  21  10     3379.92     3333.69     93.77 o 
   4  21  10      642.91      555.61     61.85 o 
   5  21  10      210.76      254.37     60.85 o 
   6  21  10     2471.77     2533.68     95.76 o 
   7  21  10      136.99      122.69     62.84 o 
   8  21  10      557.70      453.87     70.82 o 
   9  21  10     5012.81     5100.29    134.66 o 
  10  21  10      364.30      245.39     78.80 o 
  11  21  10     1255.83     1316.72     98.75 o 
  12  21  10     6154.67     6539.70    166.58 o 
  13  21  10       46.98        0.00     76.81 o 
   0  22  10      968.14     1140.16     99.75 o 
   1  22  10     2516.54     2385.05     90.77 o 
   2  22  10     4377.19     4300.28    103.74 o 
   3  22  10      336.95      259.35     61.85 o 
   4  22  10     1165.69     1058.36     70.82 o 
   5  22  10     1488.19     1475.32     93.77 o 
   6  22  10      221.13      143.64     64.84 o 
   7  22  10     1537.98     1490.29     85.79 o 
   8  22  10      697.64      657.36     76.81 o 
   9  22  10      733.80      614.47     82.79 o 
  10  22  10     3264.69     3169.10    118.70 o 
  11  22  10     1354.60     1522.21    117.71 o 
   0  23  10     1097.59     1151.13    103.74 o 
   1  23  10        2.23      114.71     62.84 o 
   2  23  10       71.04       50.87     60.85 o 
   3  23  10      718.74      691.28     67.83 o 
   4  23  10      761.37      763.10     72.82 o 
   5  23  10      849.94      917.71     78.80 o 
   6  23  10      837.27      758.11     81.80 o 
   7  23  10      726.39      794.02     83.79 o 
   8  23  10      549.82      493.77     79.80 o 
   9  23  10     1055.21      947.64     93.77 o 
   0  24  10     5645.81     6304.28    221.45 o 
   1  24  10      273.97      255.36     64.84 o 
   2  24  10     1077.91     1072.33     81.80 o 
   3  24  10     4278.29     4336.19    116.71 o 
   4  24  10      268.44      183.54     94.76 o 
   5  24  10      201.39      231.42     73.82 o 
   6  24  10     3534.88     3916.24    125.69 o 
   1   1  11       93.26      126.68     23.94 o 
   2   1  11     1298.43     1380.56     34.91 o 
   3   1  11     1108.88     1148.14     38.90 o 
   4   1  11      985.94     1133.18     36.91 o 
   5   1  11        8.02        0.00     23.94 o 
   6   1  11      625.27      570.58     32.92 o 
   7   1  11      553.37      540.65     35.91 o 
   8   1  11     1869.98     1953.13     61.85 o 
   9   1  11     1505.26     1389.54     50.87 o 
  10   1  11     1095.58     1009.48     47.88 o 
  11   1  11     1444.53     1473.33     55.86 o 
  12   1  11      162.27      107.73     41.90 o 
  13   1  11      996.24      922.70     55.86 o 
  14   1  11      307.38      222.45     49.88 o 
  15   1  11       49.81       55.86     48.88 o 
  16   1  11      167.19      181.55     51.87 o 
  17   1  11      330.46      357.11     54.86 o 
  18   1  11      882.98      836.91     64.84 o 
  19   1  11       11.52       58.85     54.86 o 
  20   1  11       68.02       62.84     64.84 o 
  21   1  11      366.54      335.16     59.85 o 
  22   1  11      146.14        0.00     56.86 o 
  23   1  11        5.24        0.00     59.85 o 
  24   1  11      136.06      173.57     75.81 o 
   1   2  11     1306.54     1361.61     37.91 o 
   2   2  11     2599.19     2487.80     50.87 o 
   3   2  11     5370.05     5584.08     73.82 o 
   4   2  11      551.69      534.67     29.93 o 
   5   2  11      197.15      140.65     25.94 o 
   6   2  11      131.48      104.74     26.93 o 
   7   2  11      220.40      143.64     31.92 o 
   8   2  11      282.34      236.41     36.91 o 
   9   2  11      518.13      532.67     43.89 o 
  10   2  11     1351.98     1331.68     54.86 o 
  11   2  11      872.82      976.57     51.87 o 
  12   2  11      172.08      136.66     42.89 o 
  13   2  11      168.99      229.43     46.88 o 
  14   2  11       58.91       60.85     44.89 o 
  15   2  11      830.21      824.94     57.86 o 
  16   2  11      696.03      594.52     55.86 o 
  17   2  11      282.37      403.00     54.86 o 
  18   2  11      298.83      243.39     54.86 o 
  19   2  11       19.38       52.87     52.87 o 
  20   2  11      472.66      493.77     64.84 o 
  21   2  11      257.96      266.34     61.85 o 
  22   2  11      499.77      534.67     64.84 o 
  23   2  11      407.13      478.81     99.75 o 
  24   2  11      364.72      315.21     76.81 o 
   1   3  11     1157.53     1251.88     33.92 o 
   2   3  11     5371.44     5567.12     68.83 o 
   3   3  11     1059.47      979.56     37.91 o 
   4   3  11      659.78      620.45     31.92 o 
   5   3  11      977.04      931.68     33.92 o 
   6   3  11       81.87       45.89     27.93 o 
   7   3  11      974.26      945.64     42.89 o 
   8   3  11      353.76      257.36     38.90 o 
   9   3  11      647.32      530.68     42.89 o 
  10   3  11     4005.50     4079.83    107.73 o 
  11   3  11      208.83      205.49     40.90 o 
  12   3  11     1040.46      996.52     50.87 o 
  13   3  11      255.84      209.48     44.89 o 
  14   3  11       47.11        2.00     42.89 o 
  15   3  11      842.67     1006.49     59.85 o 
  16   3  11      244.82      154.61     49.88 o 
  17   3  11      109.32       76.81     49.88 o 
  18   3  11      111.05      157.61     52.87 o 
  19   3  11      279.13      283.29     54.86 o 
  20   3  11      240.14      261.35     57.86 o 
  21   3  11      246.67      212.47     61.85 o 
  22   3  11      396.39      330.18     68.83 o 
  23   3  11      240.74      206.49     63.84 o 
  24   3  11      429.94      210.48     84.79 o 
   1   4  11     1005.52     1148.14     32.92 o 
   2   4  11      559.11      576.56     30.92 o 
   3   4  11      635.49      623.45     29.93 o 
   4   4  11      135.24      129.68     25.94 o 
   5   4  11     1381.48     1524.20     37.91 o 
   6   4  11      485.73      503.74     30.92 o 
   7   4  11      995.69     1054.37     44.89 o 
   8   4  11     1056.99      947.64     44.89 o 
   9   4  11      802.32      759.11     44.89 o 
  10   4  11     1328.99     1332.68     53.87 o 
  11   4  11      712.13      782.05     48.88 o 
  12   4  11        3.19        1.00     39.90 o 
  13   4  11       31.78        1.00     41.90 o 
  14   4  11      380.93      290.28     48.88 o 
  15   4  11      279.77      142.64     48.88 o 
  16   4  11     1372.35     1354.62     65.84 o 
  17   4  11       74.11       65.84     48.88 o 
  18   4  11       35.12        0.00     48.88 o 
  19   4  11      686.27      742.15     64.84 o 
  20   4  11      275.06      197.51     57.86 o 
  21   4  11     1277.81     1310.73     76.81 o 
  22   4  11      118.44      128.68     60.85 o 
  23   4  11        3.62        0.00     63.84 o 
   1   5  11        6.22       18.95     22.94 o 
   2   5  11      192.78      172.57     26.93 o 
   3   5  11      980.52     1003.50     33.92 o 
   4   5  11     1377.94     1515.22     40.90 o 
   5   5  11      150.59       75.81     25.94 o 
   6   5  11      214.29      165.59     28.93 o 
   7   5  11     2381.87     2375.08     72.82 o 
   8   5  11     1224.45     1215.97     60.85 o 
   9   5  11      656.00      616.46     43.89 o 
  10   5  11     1941.63     1985.05     76.81 o 
  11   5  11     1561.47     1447.39     56.86 o 
  12   5  11      166.31      178.55     50.87 o 
  13   5  11       31.28        1.00     41.90 o 
  14   5  11      168.10      160.60     45.89 o 
  15   5  11      608.59      610.48     71.82 o 
  16   5  11       34.94       85.79     50.87 o 
  17   5  11      155.86       96.76     51.87 o 
  18   5  11      272.38      403.99     58.85 o 
  19   5  11      332.48      276.31     57.86 o 
  20   5  11      781.08      773.07     67.83 o 
  21   5  11      156.24      107.73     61.85 o 
  22   5  11      678.01      846.89     75.81 o 
  23   5  11      871.22     1033.42     81.80 o 
   1   6  11      624.96      670.33     35.91 o 
   2   6  11      132.01      137.66     26.93 o 
   3   6  11       90.14       94.76     25.94 o 
   4   6  11      472.72      482.80     31.92 o 
   5   6  11      223.32      201.50     27.93 o 
   6   6  11      413.96      427.93     31.92 o 
   7   6  11     2453.87     2390.04     59.85 o 
   8   6  11     3278.95     3354.64     75.81 o 
   9   6  11      670.12      721.20     47.88 o 
  10   6  11      542.92      569.58     54.86 o 
  11   6  11     2971.99     2897.78     76.81 o 
  12   6  11     2033.03     2018.97     67.83 o 
  13   6  11     1299.77     1135.17     60.85 o 
  14   6  11      335.36      282.30     50.87 o 
  15   6  11       64.66        5.99     50.87 o 
  16   6  11       69.20        1.00     51.87 o 
  17   6  11       43.05        3.99     57.86 o 
  18   6  11      312.49      274.32     59.85 o 
  19   6  11      447.90      391.03     63.84 o 
  20   6  11       55.92       67.83     60.85 o 
  21   6  11       43.88      100.75     62.84 o 
  22   6  11      265.79      167.58     66.83 o 
  23   6  11       57.93       32.92     76.81 o 
   1   7  11      553.98      575.57     38.90 o 
   2   7  11      237.43      135.66     34.91 o 
   3   7  11      951.50      922.70     40.90 o 
   4   7  11      969.04      939.66     43.89 o 
   5   7  11     2352.16     2311.24     57.86 o 
   6   7  11     2453.40     2558.62     61.85 o 
   7   7  11     1389.86     1532.18     76.81 o 
   8   7  11      793.69      836.91     56.86 o 
   9   7  11      488.88      467.83     48.88 o 
  10   7  11     1794.54     1841.41     66.83 o 
  11   7  11      358.75      357.11     50.87 o 
  12   7  11      458.83      364.09     52.87 o 
  13   7  11      199.60      149.63     49.88 o 
  14   7  11      146.84      143.64     51.87 o 
  15   7  11       69.45       92.77     52.87 o 
  16   7  11      485.99      393.02     59.85 o 
  17   7  11     1863.20     1849.39     81.80 o 
  18   7  11      172.58      163.59     58.85 o 
  19   7  11      151.60      131.67     67.83 o 
  20   7  11     1054.21     1093.27     75.81 o 
  21   7  11      746.37      596.51     80.80 o 
  22   7  11      148.58      196.51     67.83 o 
  23   7  11       37.08      108.73     68.83 o 
   1   8  11     1891.80     1977.07     55.86 o 
   2   8  11      273.42      256.36     36.91 o 
   3   8  11      361.45      298.26     37.91 o 
   4   8  11     1051.07     1021.45     47.88 o 
   5   8  11     1164.07     1205.00     48.88 o 
   6   8  11     3316.04     3303.76     77.81 o 
   7   8  11      832.33      889.78     56.86 o 
   8   8  11     1343.84     1341.66     58.85 o 
   9   8  11     1479.60     1387.54     78.80 o 
  10   8  11     1358.62     1232.93     66.83 o 
  11   8  11      352.52      254.37     54.86 o 
  12   8  11      156.63      189.53     53.87 o 
  13   8  11      854.61      772.08     64.84 o 
  14   8  11      572.72      510.73     62.84 o 
  15   8  11      201.53      139.65     57.86 o 
  16   8  11      408.41      284.29     62.84 o 
  17   8  11       31.50        1.00     51.87 o 
  18   8  11      377.70      477.81     63.84 o 
  19   8  11      632.42      742.15     71.82 o 
  20   8  11       44.02        1.00     62.84 o 
  21   8  11       36.69       31.92     69.83 o 
  22   8  11       26.39        1.00     72.82 o 
   1   9  11     1597.41     1469.34     52.87 o 
   2   9  11      536.18      501.75     42.89 o 
   3   9  11      660.79      728.18     50.87 o 
   4   9  11      782.42      807.99     47.88 o 
   5   9  11      677.06      681.30     44.89 o 
   6   9  11      634.54      559.61     46.88 o 
   7   9  11      512.18      433.92     52.87 o 
   8   9  11     1439.42     1390.53     66.83 o 
   9   9  11      138.55       99.75     54.86 o 
  10   9  11       29.28       20.95     53.87 o 
  11   9  11      428.08      420.95     63.84 o 
  12   9  11     2097.22     2147.65     91.77 o 
  13   9  11      141.15       49.88     59.85 o 
  14   9  11       74.78       45.89     60.85 o 
  15   9  11      648.21      616.46     74.81 o 
  16   9  11       50.02       31.92     63.84 o 
  17   9  11      304.31      392.02     74.81 o 
  18   9  11       42.64       31.92     66.83 o 
  19   9  11      439.64      436.91     89.78 o 
  20   9  11       72.05      158.60     73.82 o 
  21   9  11       33.08      158.60     79.80 o 
  22   9  11      225.69      107.73     83.79 o 
   1  10  11     1144.95     1221.95     51.87 o 
   2  10  11     1403.22     1344.65     53.87 o 
   3  10  11     4082.13     4281.33     88.78 o 
   4  10  11     1272.02     1259.86     55.86 o 
   5  10  11     1851.61     1794.53     62.84 o 
   6  10  11      554.15      559.61     48.88 o 
   7  10  11     1901.38     1958.12     67.83 o 
   8  10  11     1345.10     1275.82     66.83 o 
   9  10  11       31.67       31.92     54.86 o 
  10  10  11      268.54      200.50     60.85 o 
  11  10  11      269.31      383.05     64.84 o 
  12  10  11     3561.35     3623.97    150.62 o 
  13  10  11      680.45      722.20     71.82 o 
  14  10  11      255.50      325.19     67.83 o 
  15  10  11      457.04      409.98     83.79 o 
  16  10  11      137.52      204.49     69.83 o 
  17  10  11      474.20      440.90     83.79 o 
  18  10  11      113.12      157.61     73.82 o 
  19  10  11      176.86      280.30     77.81 o 
  20  10  11      232.38      212.47     81.80 o 
  21  10  11      124.90       48.88     80.80 o 
  22  10  11       23.47        1.00     86.78 o 
   1  11  11     1514.34     1442.40     55.86 o 
   2  11  11      857.80      953.62     49.88 o 
   3  11  11      188.42      185.54     42.89 o 
   4  11  11      727.25      763.10     47.88 o 
   5  11  11     1584.16     1636.92     58.85 o 
   6  11  11     2987.16     3013.49     78.80 o 
   7  11  11      371.86      331.17     52.87 o 
   8  11  11      343.69      333.17     54.86 o 
   9  11  11      408.62      299.25     61.85 o 
  10  11  11      270.87      234.42     68.83 o 
  11  11  11        0.17        2.00     58.85 o 
  12  11  11      313.52      364.09     66.83 o 
  13  11  11      742.36      842.90     75.81 o 
  14  11  11      225.05      314.22     67.83 o 
  15  11  11       92.02       49.88     66.83 o 
  16  11  11      233.57      222.45     69.83 o 
  17  11  11      112.56       19.95     69.83 o 
  18  11  11      737.87      906.74     86.78 o 
  19  11  11      231.78      194.52     86.78 o 
  20  11  11       48.46       37.91     77.81 o 
  21  11  11       25.00        1.00     78.80 o 
   1  12  11      176.86      161.60     41.90 o 
   2  12  11      191.65      105.74     40.90 o 
   3  12  11     1032.21      940.66     55.86 o 
   4  12  11        3.08        1.00     39.90 o 
   5  12  11      160.70      207.48     43.89 o 
   6  12  11     2015.66     2074.83     69.83 o 
   7  12  11      475.63      471.82     54.86 o 
   8  12  11      156.56      164.59     53.87 o 
   9  12  11     2088.33     2137.67     90.77 o 
  10  12  11     3622.80     3839.43    112.72 o 
  11  12  11      316.67      255.36     65.84 o 
  12  12  11      117.29      126.68     63.84 o 
  13  12  11       33.24        0.00     60.85 o 
  14  12  11      151.09       91.77     64.84 o 
  15  12  11      110.67      118.70     67.83 o 
  16  12  11      119.72       86.78     67.83 o 
  17  12  11      876.18      850.88     84.79 o 
  18  12  11       23.29        1.00     70.82 o 
  19  12  11      114.71       57.86     75.81 o 
  20  12  11      269.65      256.36     82.79 o 
  21  12  11      181.66      303.24     99.75 o 
   1  13  11     1056.36     1135.17     57.86 o 
   2  13  11      165.74       74.81     42.89 o 
   3  13  11      255.68      273.32     47.88 o 
   4  13  11       36.46       37.91     41.90 o 
   5  13  11       34.81        1.00     43.89 o 
   6  13  11     1274.84     1153.13     64.84 o 
   7  13  11      198.52      102.74     50.87 o 
   8  13  11      850.24      820.95     65.84 o 
   9  13  11      144.75      114.71     61.85 o 
  10  13  11      683.57      644.39     71.82 o 
  11  13  11      776.49      716.21     73.82 o 
  12  13  11       32.39       31.92     63.84 o 
  13  13  11       70.67       50.87     64.84 o 
  14  13  11       31.65        0.00     64.84 o 
  15  13  11      127.27      168.58     70.82 o 
  16  13  11       26.96        0.00     67.83 o 
  17  13  11      379.91      235.41     75.81 o 
  18  13  11       95.03       79.80     73.82 o 
  19  13  11       36.89        1.00     74.81 o 
  20  13  11       46.72        0.00     77.81 o 
   1  14  11      334.68      248.38     47.88 o 
   2  14  11       66.96        1.00     43.89 o 
   3  14  11       45.06       33.92     45.89 o 
   4  14  11      385.26      366.09     55.86 o 
   5  14  11      155.74      100.75     47.88 o 
   6  14  11      334.06      312.22     51.87 o 
   7  14  11      146.99      160.60     63.84 o 
   8  14  11      550.56      577.56     64.84 o 
   9  14  11       79.42       42.89     56.86 o 
  10  14  11      238.30      159.60     65.84 o 
  11  14  11      247.16      279.30     68.83 o 
  12  14  11      150.21      176.56     68.83 o 
  13  14  11       38.80       19.95     65.84 o 
  14  14  11       75.43       86.78     68.83 o 
  15  14  11       34.64       78.80     70.82 o 
  16  14  11      168.95      185.54     72.82 o 
  17  14  11      143.63      199.50     95.76 o 
  18  14  11      456.41      426.94     81.80 o 
  19  14  11      330.51      263.34     82.79 o 
   1  15  11       47.58       21.95     46.88 o 
   2  15  11      862.06      944.65     60.85 o 
   3  15  11      833.77     1013.47     58.85 o 
   4  15  11      271.84      171.57     48.88 o 
   5  15  11      582.10      587.54     56.86 o 
   6  15  11       55.84       31.92     48.88 o 
   7  15  11       60.98       19.95     52.87 o 
   8  15  11      188.53      220.45     59.85 o 
   9  15  11      644.86      674.32     69.83 o 
  10  15  11      449.02      511.72     74.81 o 
  11  15  11       78.56       31.92     91.77 o 
  12  15  11      116.47      181.55     69.83 o 
  13  15  11      124.08        0.00     66.83 o 
  14  15  11       35.10        0.00     66.83 o 
  15  15  11       60.99        0.00     69.83 o 
  16  15  11      272.83      307.23     77.81 o 
  17  15  11      473.28      303.24     80.80 o 
  18  15  11       27.71        0.00     77.81 o 
  19  15  11       33.63        2.00    109.73 o 
   1  16  11      171.13      146.63     49.88 o 
   2  16  11      696.15      700.25     59.85 o 
   3  16  11      241.80       90.77     48.88 o 
   4  16  11     1365.58     1330.68     65.84 o 
   5  16  11       34.28       41.90     49.88 o 
   6  16  11       68.62        1.00     51.87 o 
   7  16  11      467.96      544.64     61.85 o 
   8  16  11      428.37      469.83     65.84 o 
   9  16  11       48.75        1.00     59.85 o 
  10  16  11      129.74      107.73     68.83 o 
  11  16  11      222.82      164.59     70.82 o 
  12  16  11      116.37        3.99     69.83 o 
  13  16  11       25.99        0.00     67.83 o 
  14  16  11      169.73       48.88     70.82 o 
  15  16  11      271.27      131.67     86.78 o 
  16  16  11        0.48        0.00     72.82 o 
  17  16  11      151.80      165.59     78.80 o 
  18  16  11       59.25        0.00     75.81 o 
   1  17  11      340.15      274.32     55.86 o 
   2  17  11      291.28      247.38     54.86 o 
   3  17  11      113.65       35.91     49.88 o 
   4  17  11       62.12        3.99     47.88 o 
   5  17  11      156.49      106.73     52.87 o 
   6  17  11       43.56        0.00     53.87 o 
   7  17  11     1873.12     2120.71     84.79 o 
   8  17  11       29.16        1.00     58.85 o 
   9  17  11      316.31      320.20     67.83 o 
  10  17  11      471.49      366.09     75.81 o 
  11  17  11      112.30        1.00     69.83 o 
  12  17  11      868.81      915.72     87.78 o 
  13  17  11      404.33      348.13     79.80 o 
  14  17  11      137.82      145.64     74.81 o 
  15  17  11      472.80      439.90     96.76 o 
  16  17  11      150.78      169.58     79.80 o 
  17  17  11        2.98        0.00     92.77 o 
   1  18  11      894.50      927.69     65.84 o 
   2  18  11      290.54      273.32     53.87 o 
   3  18  11      114.01       91.77     57.86 o 
   4  18  11       35.79       27.93     49.88 o 
   5  18  11      252.57      283.29     57.86 o 
   6  18  11      308.72      256.36     59.85 o 
   7  18  11      174.36      232.42     59.85 o 
   8  18  11      363.36      419.95     69.83 o 
   9  18  11       46.80       20.95     63.84 o 
  10  18  11      108.11       29.93     82.79 o 
  11  18  11      718.65      690.28     84.79 o 
  12  18  11       21.34        1.00     72.82 o 
  13  18  11       95.82      112.72     76.81 o 
  14  18  11      454.59      509.73     84.79 o 
  15  18  11       29.89        0.00     87.78 o 
  16  18  11       61.94        0.00     74.81 o 
   1  19  11        9.61        0.00     52.87 o 
   2  19  11       23.38        0.00     50.87 o 
   3  19  11      275.29      203.49     54.86 o 
   4  19  11      658.19      561.60     61.85 o 
   5  19  11      334.83      265.34     58.85 o 
   6  19  11      426.46      302.25     62.84 o 
   7  19  11      142.17       63.84     60.85 o 
   8  19  11      639.86      722.20     77.81 o 
   9  19  11      436.02      379.06     71.82 o 
  10  19  11      167.88      259.35     77.81 o 
  11  19  11      219.57      278.31     77.81 o 
  12  19  11      119.39      166.58     81.80 o 
  13  19  11       38.26       30.92     76.81 o 
  14  19  11      340.58      341.15     85.79 o 
  15  19  11       31.80        0.00    111.72 o 
   1  20  11       64.44       23.94     52.87 o 
   2  20  11      471.12      378.06     59.85 o 
   3  20  11      246.07      162.59     54.86 o 
   4  20  11      267.71      248.38     59.85 o 
   5  20  11      793.39      907.74     68.83 o 
   6  20  11       56.94        1.00     58.85 o 
   7  20  11     1033.70     1064.35     77.81 o 
   8  20  11       42.23        1.00     65.84 o 
   9  20  11       67.41       48.88     68.83 o 
  10  20  11      248.40      197.51     80.80 o 
  11  20  11       44.94        1.00     74.81 o 
  12  20  11      263.64      254.37     83.79 o 
  13  20  11       49.15        0.00     79.80 o 
   1  21  11      352.60      387.04     62.84 o 
   2  21  11      273.99      364.09     61.85 o 
   3  21  11      228.77      284.29     61.85 o 
   4  21  11     1312.04     1361.61     76.81 o 
   5  21  11      137.93      194.52     64.84 o 
   6  21  11       49.29       39.90     70.82 o 
   7  21  11      769.10      695.27     74.81 o 
   8  21  11       33.07      131.67     72.82 o 
   9  21  11       31.97       85.79     72.82 o 
  10  21  11      125.50       57.86     78.80 o 
  11  21  11       25.36        1.00     80.80 o 
  12  21  11      187.51      358.11     90.77 o 
   1  22  11      157.12       84.79     58.85 o 
   2  22  11      469.59      478.81     63.84 o 
   3  22  11      391.35      343.14     67.83 o 
   4  22  11      127.92        0.00     58.85 o 
   5  22  11      687.93      554.62     71.82 o 
   6  22  11      268.48      205.49     87.78 o 
   7  22  11      149.70      155.61     67.83 o 
   8  22  11       19.75       18.95     73.82 o 
   9  22  11      226.49      180.55     77.81 o 
  10  22  11       24.05        2.99     80.80 o 
   1  23  11        4.90        0.00     56.86 o 
   2  23  11      411.60      435.91     68.83 o 
   3  23  11      237.82      191.52     62.84 o 
   4  23  11        3.86        8.98     62.84 o 
   5  23  11      906.59      949.63     79.80 o 
   6  23  11       57.29        5.99     65.84 o 
   7  23  11       30.93        0.00     67.83 o 
   1  24  11      153.87      151.62     62.84 o 
   2  24  11      359.90      356.11     65.84 o 
   3  24  11      417.52      523.69    122.69 o 
   0   0  12     4352.58     3826.46    115.71 o 
   1   0  12      935.83      964.60     49.88 o 
   2   0  12     7557.11     7146.19    107.73 o 
   3   0  12    24553.83    24592.70    302.25 o 
   4   0  12      476.92      420.95     44.89 o 
   5   0  12     3497.74     3480.32     90.77 o 
   6   0  12    10940.75    10833.00    183.54 o 
   7   0  12     6374.13     6235.46    134.66 o 
   8   0  12     4449.57     4480.83    117.71 o 
   9   0  12     5999.18     6434.96    140.65 o 
  10   0  12     2422.44     2736.18    128.68 o 
  11   0  12     8900.88     8909.79    172.57 o 
  12   0  12    17519.58    18311.35    277.31 o 
  13   0  12     2205.60     2139.67     96.76 o 
  14   0  12     1158.15     1102.25     83.79 o 
  15   0  12    18594.51    19162.23    304.24 o 
  16   0  12     2070.05     2141.66    114.71 o 
  17   0  12     3136.41     3221.97    152.62 o 
  18   0  12     8651.21     8436.97    210.48 o 
  19   0  12     1189.41     1065.34     95.76 o 
  20   0  12     2724.81     2868.85    131.67 o 
  21   0  12     2533.67     2408.00    124.69 o 
  22   0  12      238.66      249.38     88.78 o 
  23   0  12      981.62     1007.49    109.73 o 
   0   1  12      879.93      899.76     55.86 o 
   1   1  12     6006.01     5774.60     74.81 o 
   2   1  12     5517.76     5528.22     71.82 o 
   3   1  12     3173.35     3126.21     60.85 o 
   4   1  12     7984.53     7975.12     93.77 o 
   5   1  12     2717.18     2844.91     52.87 o 
   6   1  12     5597.81     5522.23     85.79 o 
   7   1  12     2678.03     2712.24     66.83 o 
   8   1  12     1497.07     1440.41     55.86 o 
   9   1  12     2439.64     2440.92     62.84 o 
  10   1  12     3503.32     3596.04     80.80 o 
  11   1  12     1467.42     1496.27     58.85 o 
  12   1  12      920.00      872.82     54.86 o 
  13   1  12     6177.25     6192.56    113.72 o 
  14   1  12     3857.92     3801.52     89.78 o 
  15   1  12     1835.29     1814.48     71.82 o 
  16   1  12     3581.33     3451.40     91.77 o 
  17   1  12     2709.81     2725.21     86.78 o 
  18   1  12      298.07      212.47     61.85 o 
  19   1  12     2270.52     2263.36     99.75 o 
  20   1  12      186.11      234.42     63.84 o 
  21   1  12      321.71      308.23     60.85 o 
  22   1  12     1913.30     2035.93     85.79 o 
  23   1  12      273.18      233.42     64.84 o 
   0   2  12     7495.51     7465.39    125.69 o 
   1   2  12     5597.21     5471.36     76.81 o 
   2   2  12     6483.80     6793.07     87.78 o 
   3   2  12     7129.17     7018.50     91.77 o 
   4   2  12     6489.23     6476.85     79.80 o 
   5   2  12     3725.92     3729.70     65.84 o 
   6   2  12     4759.81     4671.36    116.71 o 
   7   2  12     3216.15     3327.70     82.79 o 
   8   2  12      880.01      944.65     48.88 o 
   9   2  12     2427.87     2433.93     65.84 o 
  10   2  12     4888.44     4939.69     94.76 o 
  11   2  12     2587.19     2615.48     71.82 o 
  12   2  12      544.11      617.46     52.87 o 
  13   2  12     4870.17     5000.53    100.75 o 
  14   2  12     3351.04     3558.13     86.78 o 
  15   2  12     1895.23     2055.88     71.82 o 
  16   2  12     4150.80     4488.81     97.76 o 
  17   2  12     4264.52     4121.73     98.75 o 
  18   2  12      202.11      119.70     54.86 o 
  19   2  12     2219.66     2185.55     80.80 o 
  20   2  12      612.17      633.42     64.84 o 
  21   2  12      220.29      193.52     62.84 o 
  22   2  12     2096.09     2311.24     91.77 o 
  23   2  12      193.85      167.58     70.82 o 
   0   3  12    24715.62    25163.27    291.27 o 
   1   3  12     3239.85     3084.31     52.87 o 
   2   3  12     7024.66     7145.19     88.78 o 
   3   3  12    28295.71    29539.37    271.32 o 
   4   3  12     1546.07     1470.33     42.89 o 
   5   3  12     3075.89     2970.59     59.85 o 
   6   3  12    19645.28    19503.38    310.23 o 
   7   3  12     4189.51     4053.89     81.80 o 
   8   3  12     6553.76     6532.72    124.69 o 
   9   3  12     6817.71     6968.63    107.73 o 
  10   3  12     2556.54     2466.85     64.84 o 
  11   3  12     4410.77     4277.34     95.76 o 
  12   3  12     7703.78     7786.59    114.71 o 
  13   3  12      871.91      934.67     55.86 o 
  14   3  12      320.34      420.95     51.87 o 
  15   3  12    11497.13    11727.77    186.54 o 
  16   3  12     1710.45     1685.80     70.82 o 
  17   3  12      502.28      460.85     56.86 o 
  18   3  12     5151.60     4884.82    105.74 o 
  19   3  12     1484.92     1463.35     75.81 o 
  20   3  12      871.79      827.94     72.82 o 
  21   3  12     3596.86     3428.45    102.74 o 
  22   3  12      409.15      347.13     69.83 o 
  23   3  12      556.03      646.39     72.82 o 
   0   4  12      529.61      439.90     44.89 o 
   1   4  12     7863.90     7805.54     87.78 o 
   2   4  12     6668.32     6434.96     80.80 o 
   3   4  12     1480.80     1448.39     43.89 o 
   4   4  12     4589.78     4466.87     66.83 o 
   5   4  12     9519.81     9690.84    105.74 o 
   6   4  12     4753.32     4758.14     75.81 o 
   7   4  12     3868.33     3810.50     76.81 o 
   8   4  12     1321.97     1252.88     50.87 o 
   9   4  12     1542.14     1559.11     55.86 o 
  10   4  12     6843.02     6875.86    106.73 o 
  11   4  12       82.70       86.78     41.90 o 
  12   4  12     2010.63     2056.87     65.84 o 
  13   4  12     5568.01     5711.76    119.70 o 
  14   4  12     2072.45     2011.98     69.83 o 
  15   4  12     1208.71     1164.10     69.83 o 
  16   4  12     1981.37     1992.03     75.81 o 
  17   4  12      735.98      791.03     62.84 o 
  18   4  12     1585.30     1643.90     75.81 o 
  19   4  12      954.21      806.99     67.83 o 
  20   4  12      525.87      478.81     77.81 o 
  21   4  12      756.02      778.06     73.82 o 
  22   4  12     1680.75     1694.78     89.78 o 
  23   4  12      682.89      522.70     79.80 o 
   0   5  12     3664.50     3648.90    111.72 o 
   1   5  12     2638.78     2677.33     53.87 o 
   2   5  12     3742.77     3658.88     66.83 o 
   3   5  12     3277.28     3251.89     60.85 o 
   4   5  12     9141.05     9030.49    102.74 o 
   5   5  12     4858.96     4659.39     69.83 o 
   6   5  12     1606.18     1709.74     57.86 o 
   7   5  12     4803.18     5079.34    113.72 o 
   8   5  12     5154.63     5071.36     91.77 o 
   9   5  12      765.45      725.19     48.88 o 
  10   5  12     4560.95     4545.67     93.77 o 
  11   5  12      146.53      165.59     45.89 o 
  12   5  12     4901.48     5265.87    102.74 o 
  13   5  12     2729.52     2746.15     79.80 o 
  14   5  12      337.86      374.07     53.87 o 
  15   5  12     4118.69     4191.55    109.73 o 
  16   5  12     1366.60     1390.53     73.82 o 
  17   5  12      393.21      416.96     60.85 o 
  18   5  12      566.18      593.52     64.84 o 
  19   5  12     1184.45     1008.49     74.81 o 
  20   5  12      199.20      250.38     63.84 o 
  21   5  12       46.17      132.67     62.84 o 
  22   5  12     1794.62     1703.75     90.77 o 
   0   6  12    11219.19    11113.30    172.57 o 
   1   6  12     5607.09     5684.83    122.69 o 
   2   6  12     4701.62     4585.57    104.74 o 
   3   6  12    19436.14    19643.03    196.51 o 
   4   6  12     4622.85     4394.05     96.76 o 
   5   6  12     1768.34     1788.54     53.87 o 
   6   6  12    23648.72    24458.03    372.07 o 
   7   6  12     2805.86     2631.44     77.81 o 
   8   6  12     1601.73     1658.86     94.76 o 
   9   6  12    18827.63    19252.01    237.41 o 
  10   6  12      142.53       80.80     44.89 o 
  11   6  12       49.65       27.93     45.89 o 
  12   6  12     9175.17     9314.78    144.64 o 
  13   6  12     2238.14     2204.50     77.81 o 
  14   6  12     1657.74     1688.79     73.82 o 
  15   6  12     5244.97     5195.05    114.71 o 
  16   6  12     1223.00     1101.25     69.83 o 
  17   6  12      899.12      981.55     69.83 o 
  18   6  12     2647.29     2487.80     90.77 o 
  19   6  12      815.39      767.09     70.82 o 
  20   6  12     1965.89     1781.56     87.78 o 
  21   6  12     3217.65     3236.93    114.71 o 
  22   6  12      920.86      806.99     79.80 o 
   0   7  12     6620.65     6545.68    140.65 o 
   1   7  12     2698.34     2772.09     63.84 o 
   2   7  12     3277.88     3295.78     72.82 o 
   3   7  12     4279.16     4044.92     82.79 o 
   4   7  12     4178.23     4208.51     82.79 o 
   5   7  12     4824.84     4889.81    100.75 o 
   6   7  12     2719.71     2620.47     72.82 o 
   7   7  12     8447.18     9224.01    144.64 o 
   8   7  12     8562.51     8709.29    141.65 o 
   9   7  12     1977.48     1969.09     73.82 o 
  10   7  12     4940.51     5228.97    113.72 o 
  11   7  12     4727.93     4477.84    109.73 o 
  12   7  12      525.50      588.53     62.84 o 
  13   7  12     5844.19     5994.06    127.68 o 
  14   7  12     3157.75     3109.25     97.76 o 
  15   7  12      755.57      702.25     68.83 o 
  16   7  12     3456.59     3573.09    124.69 o 
  17   7  12     1103.44     1230.93     79.80 o 
  18   7  12      681.14      532.67     71.82 o 
  19   7  12     1901.42     1960.11     92.77 o 
  20   7  12     1057.79     1007.49     82.79 o 
  21   7  12      816.24      780.06     81.80 o 
  22   7  12      760.08      825.94     97.76 o 
   0   8  12     4556.88     4299.28    117.71 o 
   1   8  12     1615.61     1587.04     54.86 o 
   2   8  12     1034.77     1024.45     47.88 o 
   3   8  12     6688.03     6830.97    105.74 o 
   4   8  12     1278.36     1241.90     71.82 o 
   5   8  12     5107.98     5214.00     94.76 o 
   6   8  12     1491.09     1571.08     63.84 o 
   7   8  12     8772.50     8774.13    149.63 o 
   8   8  12     4041.69     3915.24    105.74 o 
   9   8  12     2634.84     2783.06     90.77 o 
  10   8  12     2823.19     2810.99     93.77 o 
  11   8  12      947.90      962.60     79.80 o 
  12   8  12     3000.98     2923.71    109.73 o 
  13   8  12     1204.72     1172.08     78.80 o 
  14   8  12      129.54      120.70     62.84 o 
  15   8  12     2251.61     2320.22     90.77 o 
  16   8  12     1150.44     1137.17     77.81 o 
  17   8  12      149.74      138.65     62.84 o 
  18   8  12      426.74      469.83     71.82 o 
  19   8  12     1584.82     1705.75     90.77 o 
  20   8  12     1096.92     1198.01     87.78 o 
  21   8  12        7.06        0.00     69.83 o 
  22   8  12     1508.89     1616.97    122.69 o 
   0   9  12     6258.37     6280.34    202.50 o 
   1   9  12     2302.18     2405.00     77.81 o 
   2   9  12     2340.05     2395.03     63.84 o 
   3   9  12     6866.92     6696.31    105.74 o 
   4   9  12     1420.54     1467.34     59.85 o 
   5   9  12      761.41      645.39     56.86 o 
   6   9  12    18933.85    19190.16    251.37 o 
   7   9  12     2115.99     2116.72     83.79 o 
   8   9  12     2708.26     2829.95     99.75 o 
   9   9  12    13434.08    13287.88    216.46 o 
  10   9  12      642.64      564.59     65.84 o 
  11   9  12     2562.24     2536.68     94.76 o 
  12   9  12    12250.70    12631.51    202.50 o 
  13   9  12     3046.17     2941.67    103.74 o 
  14   9  12     2473.33     2705.26    100.75 o 
  15   9  12     6277.00     6372.12    147.63 o 
  16   9  12     1546.34     1622.95     91.77 o 
  17   9  12     2745.97     2576.58    106.73 o 
  18   9  12     6199.90     6490.82    153.62 o 
  19   9  12     1492.21     1590.04     97.76 o 
  20   9  12     2182.72     2095.78    107.73 o 
  21   9  12     5613.35     6101.79    159.60 o 
   0  10  12     2350.04     2631.44     94.76 o 
   1  10  12     3590.17     3610.00     79.80 o 
   2  10  12     4754.61     4706.27     89.78 o 
   3  10  12     2483.50     2417.97     68.83 o 
   4  10  12     6756.77     7015.51    112.72 o 
   5  10  12     4535.10     4747.17    112.72 o 
   6  10  12      143.01      162.59     46.88 o 
   7  10  12     4932.46     5131.21    113.72 o 
   8  10  12     2866.52     2795.03    111.72 o 
   9  10  12      681.25      580.55     65.84 o 
  10  10  12     5848.39     5838.45    169.58 o 
  11  10  12     2251.90     2153.63     91.77 o 
  12  10  12     1441.54     1367.59     82.79 o 
  13  10  12     4473.65     4399.03    122.69 o 
  14  10  12     1773.62     1646.89     89.78 o 
  15  10  12      976.24      946.64     81.80 o 
  16  10  12     2927.18     2827.95    107.73 o 
  17  10  12     2168.39     2209.49    102.74 o 
  18  10  12     1028.97     1118.21     88.78 o 
  19  10  12     2613.59     2487.80    111.72 o 
  20  10  12     1556.46     1352.63     99.75 o 
  21  10  12      308.36      334.17     85.79 o 
   0  11  12     8733.40     8998.57    189.53 o 
   1  11  12     1560.57     1621.96     61.85 o 
   2  11  12     2522.42     2632.44     66.83 o 
   3  11  12     4211.82     4332.20     95.76 o 
   4  11  12       71.93       59.85     40.90 o 
   5  11  12       99.57       12.97     43.89 o 
   6  11  12       75.49      108.73     47.88 o 
   7  11  12     4608.13     4499.78    123.69 o 
   8  11  12      935.66      941.65     71.82 o 
   9  11  12     2516.10     2432.94     93.77 o 
  10  11  12     2287.30     2292.29     93.77 o 
  11  11  12     1556.06     1418.46     82.79 o 
  12  11  12      482.45      472.82     69.83 o 
  13  11  12     2410.38     2519.72     99.75 o 
  14  11  12     1297.65     1232.93     84.79 o 
  15  11  12      226.64      201.50     70.82 o 
  16  11  12     2001.75     2067.85    100.75 o 
  17  11  12     1336.81     1334.67     93.77 o 
  18  11  12      302.76      318.21     79.80 o 
  19  11  12     2094.81     2273.33    139.65 o 
  20  11  12     1112.03     1178.06     99.75 o 
   0  12  12    18029.49    18612.60    283.29 o 
   1  12  12      914.52      887.79     53.87 o 
   2  12  12      597.12      625.44     48.88 o 
   3  12  12     7604.48     7636.96    115.71 o 
   4  12  12     1986.22     1953.13     63.84 o 
   5  12  12     4967.62     4945.67    135.66 o 
   6  12  12     9148.65     9248.94    143.64 o 
   7  12  12      582.12      503.74     60.85 o 
   8  12  12     2967.15     2882.81     99.75 o 
   9  12  12    12242.01    12286.37    199.50 o 
  10  12  12     1398.00     1391.53    112.72 o 
  11  12  12      467.99      358.11     69.83 o 
  12  12  12     6972.26     6577.60    148.63 o 
  13  12  12     3067.33     2926.70    112.72 o 
  14  12  12     1490.90     1632.93     91.77 o 
  15  12  12     3856.53     3755.64    143.64 o 
  16  12  12      816.56      905.74     84.79 o 
  17  12  12     1040.95      975.57     90.77 o 
  18  12  12     5207.06     5621.99    154.61 o 
  19  12  12      558.43      522.70     87.78 o 
  20  12  12      365.72      263.34     85.79 o 
   0  13  12     2164.76     2101.76     97.76 o 
   1  13  12     6268.81     6425.98    112.72 o 
   2  13  12     4816.27     5022.48     97.76 o 
   3  13  12      953.63     1007.49     59.85 o 
   4  13  12     5621.90     5700.79    108.73 o 
   5  13  12     2716.06     2659.37     90.77 o 
   6  13  12     2312.61     2247.40     77.81 o 
   7  13  12     5924.82     6032.96    126.68 o 
   8  13  12     1256.59     1339.66     74.81 o 
   9  13  12     3095.08     2879.82    101.75 o 
  10  13  12     4590.53     4598.54    135.66 o 
  11  13  12     2463.54     2575.58    101.75 o 
  12  13  12     3052.27     3018.48    114.71 o 
  13  13  12      798.94      783.05     80.80 o 
  14  13  12      927.20      901.75     81.80 o 
  15  13  12      868.32      901.75     83.79 o 
  16  13  12     1236.16     1175.07     88.78 o 
  17  13  12     1080.94     1097.26     91.77 o 
  18  13  12      409.27      322.20     80.80 o 
  19  13  12     1937.67     2013.98    109.73 o 
   0  14  12     1150.35     1338.66     99.75 o 
   1  14  12     3782.98     3903.27     88.78 o 
   2  14  12     3341.19     3405.51     87.78 o 
   3  14  12      301.99      268.33     51.87 o 
   4  14  12     2082.75     1927.20     72.82 o 
   5  14  12      390.72      423.94     62.84 o 
   6  14  12     1758.86     1795.52     74.81 o 
   7  14  12     3170.93     3304.76     99.75 o 
   8  14  12      142.78      146.63     58.85 o 
   9  14  12     2574.08     2745.16    101.75 o 
  10  14  12     1803.94     1790.54    108.73 o 
  11  14  12     1300.04     1454.37     88.78 o 
  12  14  12     1465.39     1536.17     90.77 o 
  13  14  12      957.86      845.89     82.79 o 
  14  14  12      986.96      915.72     85.79 o 
  15  14  12      221.43      183.54     72.82 o 
  16  14  12     1251.36     1192.03     93.77 o 
  17  14  12      164.84      132.67     75.81 o 
  18  14  12      952.07      808.98     90.77 o 
   0  15  12    18363.51    18507.86    298.26 o 
   1  15  12     1907.23     1946.15     79.80 o 
   2  15  12     1924.17     1897.27    123.69 o 
   3  15  12    11365.75    11529.26    153.62 o 
   4  15  12     1293.50     1281.80     66.83 o 
   5  15  12     4216.40     4346.17    100.75 o 
   6  15  12     5328.29     5203.03    114.71 o 
   7  15  12      751.26      708.23     67.83 o 
   8  15  12     2248.91     2279.32     89.78 o 
   9  15  12     6267.32     6226.48    145.64 o 
  10  15  12      968.80      967.59     83.79 o 
  11  15  12      209.17      149.63     69.83 o 
  12  15  12     3860.61     3789.55    122.69 o 
  13  15  12      884.63      848.88     83.79 o 
  14  15  12      211.62      110.72     73.82 o 
  15  15  12     1908.79     2031.93    102.74 o 
  16  15  12      391.54      493.77     83.79 o 
  17  15  12      335.48      219.45     78.80 o 
  18  15  12     3149.25     2829.95    269.33 o 
   0  16  12     1923.13     2040.91    105.74 o 
   1  16  12     3503.36     3459.38    140.65 o 
   2  16  12     4050.84     4247.41    100.75 o 
   3  16  12     1704.99     1818.47     70.82 o 
   4  16  12     1945.64     2027.94     76.81 o 
   5  16  12     1409.54     1459.36     78.80 o 
   6  16  12     1313.70     1165.10     71.82 o 
   7  16  12     3511.11     3579.08    106.73 o 
   8  16  12     1225.02     1392.53     79.80 o 
   9  16  12     1480.05     1504.25     89.78 o 
  10  16  12     2886.18     2967.60    110.72 o 
  11  16  12     1987.84     2107.75    137.66 o 
  12  16  12      813.79      963.60     86.78 o 
  13  16  12     1248.31     1188.04     91.77 o 
  14  16  12     1220.04     1115.22     93.77 o 
  15  16  12      406.95      341.15     80.80 o 
  16  16  12     1883.15     1735.67    105.74 o 
  17  16  12      536.71      475.81     91.77 o 
   0  17  12     2994.76     3032.44    119.70 o 
   1  17  12     2727.64     2891.79     86.78 o 
   2  17  12     4239.56     4257.39    102.74 o 
   3  17  12      553.22      519.70     56.86 o 
   4  17  12      739.87      616.46     61.85 o 
   5  17  12      406.07      338.16     59.85 o 
   6  17  12      956.64     1090.28     71.82 o 
   7  17  12     1053.27     1122.20     76.81 o 
   8  17  12      133.33      133.67     62.84 o 
   9  17  12     2726.55     2680.32    108.73 o 
  10  17  12     2166.29     2259.37    103.74 o 
  11  17  12     1327.84     1470.33    100.75 o 
  12  17  12     1052.34      983.55     89.78 o 
  13  17  12     1150.57     1095.27     93.77 o 
  14  17  12      171.66        1.00     92.77 o 
  15  17  12      341.03      180.55     78.80 o 
  16  17  12      533.23      404.99    111.72 o 
   0  18  12     8689.63     8613.53    195.51 o 
   1  18  12      273.99      287.28     58.85 o 
   2  18  12      205.07      200.50     53.87 o 
   3  18  12     5127.17     5114.25    107.73 o 
   4  18  12     1580.48     1598.02     75.81 o 
   5  18  12      566.97      617.46     71.82 o 
   6  18  12     2581.11     2495.78     90.77 o 
   7  18  12      648.00      655.37     72.82 o 
   8  18  12      391.62      424.94     69.83 o 
   9  18  12     6183.29     6478.85    154.61 o 
  10  18  12     1049.29     1208.99     92.77 o 
  11  18  12      290.28      291.27     79.80 o 
  12  18  12     5312.88     5549.17    148.63 o 
  13  18  12      409.80      422.95     84.79 o 
  14  18  12     1002.89      973.57     94.76 o 
  15  18  12     3232.93     3066.36    177.56 o 
   0  19  12     1141.95     1203.00    105.74 o 
   1  19  12     2310.95     2176.57     86.78 o 
   2  19  12     2146.82     2083.81     78.80 o 
   3  19  12     1511.39     1471.33     75.81 o 
   4  19  12      997.28     1125.20     70.82 o 
   5  19  12     1132.68      925.69     73.82 o 
   6  19  12      792.79      843.90     80.80 o 
   7  19  12     1923.63     2003.01     94.76 o 
   8  19  12     1616.76     1694.78     92.77 o 
   9  19  12     1444.74     1433.43     95.76 o 
  10  19  12     2505.58     2424.96    110.72 o 
  11  19  12     2091.63     2169.59    110.72 o 
  12  19  12      508.94      426.94     87.78 o 
  13  19  12     1999.12     1984.05    132.67 o 
   0  20  12     2759.99     2820.97    135.66 o 
   1  20  12      201.61      184.54     53.87 o 
   2  20  12      660.15      616.46     76.81 o 
   3  20  12      884.11      909.73     69.83 o 
   4  20  12      554.17      450.88     62.84 o 
   5  20  12      189.65      218.46     62.84 o 
   6  20  12     1936.81     1836.42     87.78 o 
   7  20  12     1053.38     1074.32     82.79 o 
   8  20  12     1047.36     1081.30     85.79 o 
   9  20  12     2136.73     2202.51    108.73 o 
  10  20  12     1536.60     1377.57    100.75 o 
  11  20  12     1099.81     1137.17     98.75 o 
  12  20  12      372.06      360.10     85.79 o 
   0  21  12     2515.71     2254.38    116.71 o 
   1  21  12      331.03      420.95     61.85 o 
   2  21  12      212.64      340.15     59.85 o 
   3  21  12     3635.56     3590.05    103.74 o 
   4  21  12      745.52      692.27     72.82 o 
   5  21  12       33.52        0.00     59.85 o 
   6  21  12     3222.54     3075.33    112.72 o 
   7  21  12      784.85      627.44     78.80 o 
   8  21  12        7.50        0.00     69.83 o 
   9  21  12     5494.51     5680.84    153.62 o 
  10  21  12      301.01      331.17     86.78 o 
   0  22  12      270.97      219.45     85.79 o 
   1  22  12     1889.53     1762.61     84.79 o 
   2  22  12     2071.69     2090.79     89.78 o 
   3  22  12      394.61      405.99     68.83 o 
   4  22  12     1709.22     1719.71     89.78 o 
   5  22  12     1758.69     2015.97     93.77 o 
   6  22  12      913.94      970.58     79.80 o 
   7  22  12      766.61      724.19     84.79 o 
   8  22  12     1484.13     1460.36    124.69 o 
   0  23  12     1031.09     1179.06    107.73 o 
   1  23  12      266.17      269.33     62.84 o 
   2  23  12      208.39      228.43     68.83 o 
   3  23  12      560.05      517.71     69.83 o 
   4  23  12      658.56      517.71     78.80 o 
   1   1  13       37.78        0.00     27.93 o 
   2   1  13      221.38      197.51     29.93 o 
   3   1  13     1545.36     1609.99     47.88 o 
   4   1  13      363.58      357.11     32.92 o 
   5   1  13       10.81       19.95     33.92 o 
   6   1  13      453.79      456.86     39.90 o 
   7   1  13     1093.77     1116.22     50.87 o 
   8   1  13     2312.24     2206.50     60.85 o 
   9   1  13      602.93      646.39     46.88 o 
  10   1  13     1086.08     1008.49     51.87 o 
  11   1  13     1020.62     1018.46     53.87 o 
  12   1  13     1789.21     1803.50     67.83 o 
  13   1  13      452.55      325.19     50.87 o 
  14   1  13       56.60        0.00     46.88 o 
  15   1  13       54.56        9.98     49.88 o 
  16   1  13      121.47       44.89     49.88 o 
  17   1  13      129.69       55.86     51.87 o 
  18   1  13      337.94      422.95     59.85 o 
  19   1  13      455.68      542.65     63.84 o 
  20   1  13       60.15        0.00     53.87 o 
  21   1  13      132.49       17.96     57.86 o 
  22   1  13       54.00       99.75     62.84 o 
   1   2  13      221.65      223.44     31.92 o 
   2   2  13      308.60      329.18     30.92 o 
   3   2  13     2063.05     2189.54     51.87 o 
   4   2  13      955.81      992.53     37.91 o 
   5   2  13      460.39      392.02     36.91 o 
   6   2  13      232.40      264.34     39.90 o 
   7   2  13      102.69       76.81     37.91 o 
   8   2  13      404.38      508.73     44.89 o 
   9   2  13      508.51      452.87     45.89 o 
  10   2  13      477.57      436.91     57.86 o 
  11   2  13     1436.35     1486.30     60.85 o 
  12   2  13      302.12      237.41     47.88 o 
  13   2  13      289.72      253.37     50.87 o 
  14   2  13       36.11        0.00     44.89 o 
  15   2  13      800.83      853.87     56.86 o 
  16   2  13       89.91      110.72     49.88 o 
  17   2  13      406.86      448.88     57.86 o 
  18   2  13      264.84      180.55     58.85 o 
  19   2  13      444.92      414.97     61.85 o 
  20   2  13      637.49      545.64     68.83 o 
  21   2  13       46.32       12.97     62.84 o 
  22   2  13      144.19      127.68     63.84 o 
   1   3  13     1516.24     1492.28     38.90 o 
   2   3  13     2071.00     2168.59     49.88 o 
   3   3  13      304.16      399.01     36.91 o 
   4   3  13      574.73      508.73     36.91 o 
   5   3  13     2447.58     2489.79     58.85 o 
   6   3  13     3872.66     3750.65     88.78 o 
   7   3  13      871.55      905.74     47.88 o 
   8   3  13      466.10      437.91     44.89 o 
   9   3  13      768.52      656.36     46.88 o 
  10   3  13      552.25      570.58     46.88 o 
  11   3  13      426.93      404.99     51.87 o 
  12   3  13      193.72      176.56     43.89 o 
  13   3  13        2.09        1.00     43.89 o 
  14   3  13       76.30        2.99     45.89 o 
  15   3  13      313.49      187.53     57.86 o 
  16   3  13      667.63      723.20     61.85 o 
  17   3  13       48.46        0.00     48.88 o 
  18   3  13      259.22      235.41     85.79 o 
  19   3  13       22.49       14.96     54.86 o 
  20   3  13      146.58       84.79     58.85 o 
  21   3  13      198.72      115.71     68.83 o 
  22   3  13      317.53      285.29     72.82 o 
   1   4  13      372.71      332.17     32.92 o 
   2   4  13      981.83     1073.32     40.90 o 
   3   4  13      571.90      552.62     33.92 o 
   4   4  13      960.04     1024.45     39.90 o 
   5   4  13      199.58      203.49     37.91 o 
   6   4  13      424.48      407.98     40.90 o 
   7   4  13     1226.04     1230.93     50.87 o 
   8   4  13      108.31       96.76     38.90 o 
   9   4  13     2308.66     2161.61     62.84 o 
  10   4  13      291.50      218.46     45.89 o 
  11   4  13      147.90      117.71     45.89 o 
  12   4  13      169.59      159.60     45.89 o 
  13   4  13      267.43      304.24     51.87 o 
  14   4  13      124.94      127.68     49.88 o 
  15   4  13       54.30       69.83     49.88 o 
  16   4  13      463.76      459.85     60.85 o 
  17   4  13      341.62      347.13     64.84 o 
  18   4  13       24.88       32.92     55.86 o 
  19   4  13      126.73        1.00     57.86 o 
  20   4  13      272.73      318.21     64.84 o 
  21   4  13       57.38       18.95     61.85 o 
  22   4  13       35.93        0.00     65.84 o 
   1   5  13       12.71        0.00     33.92 o 
   2   5  13      470.32      361.10     36.91 o 
   3   5  13     2395.17     2414.98     57.86 o 
   4   5  13      210.64      247.38     41.90 o 
   5   5  13      657.27      556.61     43.89 o 
   6   5  13      198.90      179.55     44.89 o 
   7   5  13      329.75      260.35     47.88 o 
   8   5  13      620.65      732.17     56.86 o 
   9   5  13     1791.20     1650.88     65.84 o 
  10   5  13      474.41      322.20     50.87 o 
  11   5  13       58.85        1.00     45.89 o 
  12   5  13      175.88       81.80     56.86 o 
  13   5  13      223.75       69.83     50.87 o 
  14   5  13       80.07        4.99     49.88 o 
  15   5  13      927.75      978.56     65.84 o 
  16   5  13       73.38      103.74     54.86 o 
  17   5  13      197.45      270.33     58.85 o 
  18   5  13      617.33      612.47     67.83 o 
  19   5  13      192.61      311.22     64.84 o 
  20   5  13       46.30        1.00     59.85 o 
  21   5  13      186.56      225.44     66.83 o 
  22   5  13      269.77      302.25     87.78 o 
   1   6  13      457.26      529.68     40.90 o 
   2   6  13      233.87      205.49     37.91 o 
   3   6  13     3936.60     3782.57     78.80 o 
   4   6  13      417.51      330.18     44.89 o 
   5   6  13      198.79      129.68     39.90 o 
   6   6  13        6.41        0.00     42.89 o 
   7   6  13      520.97      527.68     57.86 o 
   8   6  13     2177.15     2004.00     73.82 o 
   9   6  13      352.50      276.31     51.87 o 
  10   6  13       21.59        0.00     46.88 o 
  11   6  13     1025.58      997.51     88.78 o 
  12   6  13     1320.06     1313.73     71.82 o 
  13   6  13      124.51       32.92     54.86 o 
  14   6  13       59.63        0.00     54.86 o 
  15   6  13      266.88      266.34     61.85 o 
  16   6  13      752.87      737.16     71.82 o 
  17   6  13      123.81       58.85     66.83 o 
  18   6  13      460.93      441.90     70.82 o 
  19   6  13      361.61      301.25     70.82 o 
  20   6  13       55.66        0.00     64.84 o 
  21   6  13      326.30      367.08     75.81 o 
   1   7  13     1074.11     1096.27     49.88 o 
   2   7  13      117.94       80.80     36.91 o 
   3   7  13      899.98      994.52     49.88 o 
   4   7  13     1248.12     1224.95     56.86 o 
   5   7  13      343.10      271.32     43.89 o 
   6   7  13      522.13      538.66     53.87 o 
   7   7  13       56.96      142.64     51.87 o 
   8   7  13      751.27      820.95     64.84 o 
   9   7  13      511.87      453.87     60.85 o 
  10   7  13     1427.65     1507.24     76.81 o 
  11   7  13      201.46      100.75     57.86 o 
  12   7  13      300.39      241.40     57.86 o 
  13   7  13      781.73      692.27     66.83 o 
  14   7  13      152.68      133.67     58.85 o 
  15   7  13       88.44      101.75     58.85 o 
  16   7  13      147.70      158.60     61.85 o 
  17   7  13      626.82      619.46     71.82 o 
  18   7  13      298.16      132.67     64.84 o 
  19   7  13       20.09        0.00     63.84 o 
  20   7  13      111.13      114.71     69.83 o 
  21   7  13      474.99      479.80     80.80 o 
   1   8  13     2277.41     2292.29     62.84 o 
   2   8  13      400.30      396.01     42.89 o 
   3   8  13      473.52      476.81     45.89 o 
   4   8  13      105.09       81.80     42.89 o 
   5   8  13      589.67      502.75     47.88 o 
   6   8  13     2240.36     2159.62     76.81 o 
   7   8  13      742.56      805.99     63.84 o 
   8   8  13     1204.83     1201.01     71.82 o 
   9   8  13     1880.66     1913.23     82.79 o 
  10   8  13     1828.23     1908.24     84.79 o 
  11   8  13      593.97      522.70     66.83 o 
  12   8  13      634.95      633.42     69.83 o 
  13   8  13      322.33      292.27     65.84 o 
  14   8  13      236.69      213.47     66.83 o 
  15   8  13      216.93       88.78     64.84 o 
  16   8  13      167.62       82.79     66.83 o 
  17   8  13      144.93      178.55     68.83 o 
  18   8  13       84.22       23.94     69.83 o 
  19   8  13      104.88       38.90     71.82 o 
  20   8  13       29.87        0.00     72.82 o 
  21   8  13        5.44        0.00     73.82 o 
   1   9  13      567.62      559.61     44.89 o 
   2   9  13      479.83      510.73     44.89 o 
   3   9  13      741.08      713.22     57.86 o 
   4   9  13     2330.88     2378.07     71.82 o 
   5   9  13     1800.49     1706.75     62.84 o 
   6   9  13      373.24      381.05     53.87 o 
   7   9  13      477.56      361.10     58.85 o 
   8   9  13     1885.93     1837.42     82.79 o 
   9   9  13        5.10        1.00     52.87 o 
  10   9  13      129.68      177.56     59.85 o 
  11   9  13      475.86      348.13     64.84 o 
  12   9  13     1062.81      980.56     77.81 o 
  13   9  13      125.68       63.84     63.84 o 
  14   9  13        4.53        0.00     62.84 o 
  15   9  13      123.26      118.70     65.84 o 
  16   9  13       32.82       17.96     66.83 o 
  17   9  13      306.02      173.57     71.82 o 
  18   9  13      174.91      178.55     74.81 o 
  19   9  13       53.50       15.96     71.82 o 
  20   9  13       24.32       79.80     76.81 o 
   1  10  13     1024.78      897.76     51.87 o 
   2  10  13      508.13      412.97     43.89 o 
   3  10  13      581.54      488.78     48.88 o 
   4  10  13      268.37      262.35     49.88 o 
   5  10  13      515.58      434.92     49.88 o 
   6  10  13       16.50        0.00     71.82 o 
   7  10  13     1460.57     1360.61     75.81 o 
   8  10  13     1805.01     1751.63    103.74 o 
   9  10  13      119.56      107.73     72.82 o 
  10  10  13      558.77      531.67     67.83 o 
  11  10  13       17.80        0.00     60.85 o 
  12  10  13     1206.38     1283.80     82.79 o 
  13  10  13      215.09      202.50     66.83 o 
  14  10  13      310.62      249.38     70.82 o 
  15  10  13      307.43      386.04     71.82 o 
  16  10  13      191.19      217.46     70.82 o 
  17  10  13      161.96       18.95     69.83 o 
  18  10  13      115.96      105.74     73.82 o 
  19  10  13       22.36        1.00     74.81 o 
  20  10  13      414.70      300.25     84.79 o 
   1  11  13      984.36      925.69     53.87 o 
   2  11  13     1436.68     1502.26     56.86 o 
   3  11  13      436.91      335.16     48.88 o 
   4  11  13      136.28      160.60     45.89 o 
   5  11  13       53.36        1.00     43.89 o 
   6  11  13     1040.18     1062.35     67.83 o 
   7  11  13      216.65      190.53     59.85 o 
   8  11  13      595.87      636.41     68.83 o 
   9  11  13      463.03      481.80     66.83 o 
  10  11  13       25.12        0.00     58.85 o 
  11  11  13      445.28      512.72     70.82 o 
  12  11  13      331.45      317.21     69.83 o 
  13  11  13      501.17      570.58     84.79 o 
  14  11  13      678.23      795.02     83.79 o 
  15  11  13       57.41        0.00     65.84 o 
  16  11  13      550.20      596.51     80.80 o 
  17  11  13      274.78      227.43     75.81 o 
  18  11  13      571.74      378.06     98.75 o 
  19  11  13      791.30      803.00     88.78 o 
   1  12  13     1718.74     1729.69     65.84 o 
   2  12  13      287.43      309.23     45.89 o 
   3  12  13      212.07      255.36     48.88 o 
   4  12  13      159.25      112.72     46.88 o 
   5  12  13      165.01      100.75     48.88 o 
   6  12  13     1324.11     1400.51     72.82 o 
   7  12  13      299.27      364.09     58.85 o 
   8  12  13      645.44      656.36     69.83 o 
   9  12  13     1027.51     1050.38     76.81 o 
  10  12  13     1195.09     1323.70     82.79 o 
  11  12  13      335.65      264.34     68.83 o 
  12  12  13      451.96      479.80     74.81 o 
  13  12  13      174.38      199.50     70.82 o 
  14  12  13        9.33       10.97     67.83 o 
  15  12  13      213.91      233.42     73.82 o 
  16  12  13      151.94      116.71     79.80 o 
  17  12  13      982.68      813.97     87.78 o 
  18  12  13       62.23      123.69     79.80 o 
  19  12  13       11.56       63.84     80.80 o 
   1  13  13      424.29      394.02     49.88 o 
   2  13  13      274.04      233.42     59.85 o 
   3  13  13        2.41       31.92     59.85 o 
   4  13  13      287.99      265.34     50.87 o 
   5  13  13      213.88      165.59     52.87 o 
   6  13  13      127.55       40.90     51.87 o 
   7  13  13      813.31      861.85     67.83 o 
   8  13  13      326.58      271.32     64.84 o 
   9  13  13      121.42       88.78     62.84 o 
  10  13  13      231.78      271.32     68.83 o 
  11  13  13      487.45      525.69     74.81 o 
  12  13  13      163.59      267.33     71.82 o 
  13  13  13       51.90        0.00     66.83 o 
  14  13  13      143.58       76.81     70.82 o 
  15  13  13      117.98       35.91     71.82 o 
  16  13  13       21.20        1.00     71.82 o 
  17  13  13      194.08      203.49     78.80 o 
  18  13  13      118.66       27.93     76.81 o 
   1  14  13       58.12        6.98     42.89 o 
   2  14  13       39.42        6.98     47.88 o 
   3  14  13       77.29       62.84     51.87 o 
   4  14  13      136.48       90.77     49.88 o 
   5  14  13       92.02      121.70     51.87 o 
   6  14  13       59.45       41.90     54.86 o 
   7  14  13      155.08      166.58     57.86 o 
   8  14  13      225.91       97.76     64.84 o 
   9  14  13        6.12        0.00     59.85 o 
  10  14  13      294.06      198.51     68.83 o 
  11  14  13      666.08      608.48     77.81 o 
  12  14  13        9.69        0.00     66.83 o 
  13  14  13      133.61      123.69     71.82 o 
  14  14  13      149.06      179.55     75.81 o 
  15  14  13      837.87      768.09     85.79 o 
  16  14  13      242.89      303.24     79.80 o 
  17  14  13      126.92      125.69     78.80 o 
   1  15  13       60.60       81.80     47.88 o 
   2  15  13      818.52      777.06     60.85 o 
   3  15  13      301.56      198.51     60.85 o 
   4  15  13       51.54        2.99     48.88 o 
   5  15  13      968.99      875.82     65.84 o 
   6  15  13      276.23      217.46     60.85 o 
   7  15  13       88.76        0.00     56.86 o 
   8  15  13      204.60       41.90     63.84 o 
   9  15  13      129.92      152.62     66.83 o 
  10  15  13      285.63      404.99     73.82 o 
  11  15  13       46.72        0.00     68.83 o 
  12  15  13      203.73      129.68     72.82 o 
  13  15  13      121.61      159.60     74.81 o 
  14  15  13      822.49      921.70     89.78 o 
  15  15  13        0.13       61.85     75.81 o 
  16  15  13       56.20        2.00     75.81 o 
   1  16  13      126.70       63.84     51.87 o 
   2  16  13       94.31       21.95     49.88 o 
   3  16  13      685.14      576.56     58.85 o 
   4  16  13      462.14      524.69     58.85 o 
   5  16  13       75.90        2.00     52.87 o 
   6  16  13      756.00      761.10     70.82 o 
   7  16  13      172.99      186.54     73.82 o 
   8  16  13      171.20       74.81     72.82 o 
   9  16  13       32.10        2.00     65.84 o 
  10  16  13      186.26       48.88     70.82 o 
  11  16  13      526.89      554.62     87.78 o 
  12  16  13      148.60       54.86     72.82 o 
  13  16  13       21.96       18.95     73.82 o 
  14  16  13      230.52       98.75     78.80 o 
  15  16  13       54.50        2.00     74.81 o 
   1  17  13      134.06       75.81     53.87 o 
   2  17  13      441.37      408.98     55.86 o 
   3  17  13       46.73        0.00     52.87 o 
   4  17  13      329.56      330.18     57.86 o 
   5  17  13      205.94      162.59     56.86 o 
   6  17  13      128.04      116.71     61.85 o 
   7  17  13      601.37      671.33     71.82 o 
   8  17  13      150.81       79.80     67.83 o 
   9  17  13      314.15      280.30     74.81 o 
  10  17  13      165.25      131.67     80.80 o 
  11  17  13      274.84      302.25     78.80 o 
  12  17  13      970.30     1036.42     97.76 o 
  13  17  13      182.75      364.09     82.79 o 
  14  17  13      124.30       45.89     78.80 o 
   1  18  13      353.71      394.02     60.85 o 
   2  18  13      258.15      181.55     56.86 o 
   3  18  13      256.52      256.36     56.86 o 
   4  18  13       26.27       16.96     55.86 o 
   5  18  13      611.17      811.98     71.82 o 
   6  18  13      477.85      541.65     71.82 o 
   7  18  13      285.51      114.71     63.84 o 
   8  18  13       71.99        8.98     69.83 o 
   9  18  13      177.35       60.85     73.82 o 
  10  18  13      118.79       21.95     72.82 o 
  11  18  13      569.10      556.61     86.78 o 
  12  18  13       63.36        0.00     81.80 o 
  13  18  13      113.90       71.82     78.80 o 
   1  19  13      439.81      347.13     60.85 o 
   2  19  13      449.09      355.11     63.84 o 
   3  19  13       25.03       38.90     54.86 o 
   4  19  13      122.78      144.64     60.85 o 
   5  19  13      189.76      205.49     61.85 o 
   6  19  13      369.56      305.24     69.83 o 
   7  19  13       20.38        0.00     62.84 o 
   8  19  13      116.32      149.63     73.82 o 
   9  19  13       58.36       54.86     75.81 o 
  10  19  13       25.89       90.77     76.81 o 
  11  19  13      789.93      804.99     93.77 o 
  12  19  13       10.58       21.95     82.79 o 
   1  20  13       58.44       32.92     52.87 o 
   2  20  13      626.23      584.54     65.84 o 
   3  20  13      146.70      132.67     59.85 o 
   4  20  13      287.71      234.42     69.83 o 
   5  20  13       56.10        1.00     72.82 o 
   6  20  13       53.31        0.00     97.76 o 
   7  20  13      131.91       97.76     69.83 o 
   8  20  13       25.70       13.97     75.81 o 
   9  20  13       23.84        1.00     77.81 o 
  10  20  13      432.18      318.21     84.79 o 
   1  21  13      132.94      202.50     62.84 o 
   2  21  13       48.87       52.87     57.86 o 
   3  21  13      178.77      196.51     62.84 o 
   4  21  13       77.35        0.00     61.85 o 
   5  21  13      170.06       94.76     65.84 o 
   6  21  13      313.60      403.99     73.82 o 
   7  21  13      458.90      443.89     77.81 o 
   8  21  13        6.94        0.00     73.82 o 
   1  22  13       59.17      122.69     65.84 o 
   2  22  13      129.07      105.74     65.84 o 
   3  22  13      320.19      271.32     67.83 o 
   4  22  13       29.42       10.97     64.84 o 
   5  22  13      255.73      374.07    125.69 o 
   0   0  14       64.09        2.00     58.85 o 
   1   0  14      844.57      889.78     61.85 o 
   2   0  14     5725.66     5718.74    113.72 o 
   3   0  14     2866.65     2685.31     90.77 o 
   4   0  14     3780.75     3731.70     98.75 o 
   5   0  14     6938.05     7082.35    145.64 o 
   6   0  14     7648.09     7600.05    152.62 o 
   7   0  14     9564.19     9550.19    174.56 o 
   8   0  14     4030.13     4109.76    119.70 o 
   9   0  14     2028.55     2006.00     88.78 o 
  10   0  14     8592.78     8853.93    173.57 o 
  11   0  14     6239.56     6383.09    208.48 o 
  12   0  14     3175.00     3139.17    109.73 o 
  13   0  14     4405.65     4448.91    157.61 o 
  14   0  14     2330.35     2507.75    118.70 o 
  15   0  14     5657.26     5894.31    167.58 o 
  16   0  14     4680.76     4759.14    160.60 o 
  17   0  14      843.84      830.93     96.76 o 
  18   0  14     4664.77     4758.14    151.62 o 
  19   0  14     3536.28     3656.88    142.64 o 
  20   0  14     2537.23     2569.59    144.64 o 
  21   0  14     1227.86     1300.76    109.73 o 
   0   1  14      978.54      974.57     57.86 o 
   1   1  14      311.66      309.23     33.92 o 
   2   1  14      214.49      238.41     32.92 o 
   3   1  14     4942.18     5020.48     79.80 o 
   4   1  14     5175.95     5085.32     81.80 o 
   5   1  14     1953.36     2080.81     58.85 o 
   6   1  14     9512.86     9431.49    133.67 o 
   7   1  14     1105.57     1027.44     64.84 o 
   8   1  14     1375.98     1460.36     57.86 o 
   9   1  14     9803.35     9956.18    134.66 o 
  10   1  14      814.30      855.87     53.87 o 
  11   1  14       23.63       39.90     44.89 o 
  12   1  14     3855.94     4016.99     91.77 o 
  13   1  14     2834.13     2972.59     83.79 o 
  14   1  14     1193.96     1175.07     64.84 o 
  15   1  14     2818.25     3050.40     86.78 o 
  16   1  14      735.24      783.05     60.85 o 
  17   1  14     1883.69     1993.03     76.81 o 
  18   1  14     1581.61     1609.99     76.81 o 
  19   1  14      469.28      510.73     67.83 o 
  20   1  14      117.57       98.75     59.85 o 
  21   1  14     1516.57     1468.34     81.80 o 
   0   2  14     5967.63     6220.49    121.70 o 
   1   2  14      190.59      109.73     30.92 o 
   2   2  14      775.57      744.15     38.90 o 
   3   2  14     7790.69     7989.08     98.75 o 
   4   2  14     2054.05     1927.20     71.82 o 
   5   2  14     1402.74     1451.38     52.87 o 
   6   2  14     7089.83     7223.99    108.73 o 
   7   2  14     2426.00     2423.96     67.83 o 
   8   2  14     1810.77     1897.27     62.84 o 
   9   2  14     6023.55     6063.88    104.74 o 
  10   2  14     1668.04     1656.87     72.82 o 
  11   2  14     1358.82     1439.41     60.85 o 
  12   2  14     4463.13     4673.35    109.73 o 
  13   2  14     3690.03     3687.81     86.78 o 
  14   2  14     1390.68     1351.63     62.84 o 
  15   2  14     2501.50     2609.50     77.81 o 
  16   2  14     1665.85     1607.99     73.82 o 
  17   2  14     1321.95     1381.56     72.82 o 
  18   2  14     1299.83     1336.67     74.81 o 
  19   2  14      836.40      788.04     91.77 o 
  20   2  14        1.68        6.98     69.83 o 
  21   2  14      461.99      506.74     71.82 o 
   0   3  14     2970.89     2824.96     82.79 o 
   1   3  14     4919.84     5091.31     73.82 o 
   2   3  14     8057.04     7997.06    104.74 o 
   3   3  14     4511.48     4441.93     70.82 o 
   4   3  14     4758.20     4625.47     81.80 o 
   5   3  14     5403.14     5447.42     88.78 o 
   6   3  14     9735.21    10014.04    125.69 o 
   7   3  14     8033.89     7886.34    111.72 o 
   8   3  14     5459.90     5384.58     90.77 o 
   9   3  14     2384.93     2326.20     63.84 o 
  10   3  14     6787.43     6649.42    102.74 o 
  11   3  14     2218.90     2263.36     88.78 o 
  12   3  14     3171.77     3033.44     82.79 o 
  13   3  14     4465.69     4379.08     99.75 o 
  14   3  14     1625.33     1646.89     71.82 o 
  15   3  14     3518.85     3579.08     92.77 o 
  16   3  14     4430.30     4473.85    110.72 o 
  17   3  14     1761.96     1834.43     82.79 o 
  18   3  14      903.95      708.23     69.83 o 
  19   3  14     2489.49     2370.09     92.77 o 
  20   3  14     1261.84     1328.69     81.80 o 
  21   3  14     1015.97      959.61     83.79 o 
   0   4  14     4013.91     3836.44    141.65 o 
   1   4  14     5193.42     5088.32     76.81 o 
   2   4  14     2047.75     1934.18     50.87 o 
   3   4  14     4906.00     4898.79     97.76 o 
   4   4  14     3997.49     3977.09     77.81 o 
   5   4  14     5015.30     5343.68    100.75 o 
   6   4  14     7977.63     8030.98    152.62 o 
   7   4  14     1141.67     1068.34     62.84 o 
   8   4  14     3702.71     3768.61    112.72 o 
   9   4  14     4962.24     4914.75    102.74 o 
  10   4  14     1150.29     1063.35     60.85 o 
  11   4  14       45.26       24.94     47.88 o 
  12   4  14     2788.57     2742.16     95.76 o 
  13   4  14     1106.32     1034.42     67.83 o 
  14   4  14      761.27      701.25     62.84 o 
  15   4  14     3440.13     3457.38    142.64 o 
  16   4  14      258.73      198.51     58.85 o 
  17   4  14      676.64      674.32     66.83 o 
  18   4  14     2983.67     3002.52    103.74 o 
  19   4  14      215.54      250.38     64.84 o 
  20   4  14      573.66      653.37     80.80 o 
  21   4  14     3453.71     3688.80    113.72 o 
   0   5  14     6970.76     6940.70    144.64 o 
   1   5  14     1880.93     2004.00     58.85 o 
   2   5  14     1306.47     1352.63     50.87 o 
   3   5  14     5167.15     5192.06     99.75 o 
   4   5  14     5185.97     5566.13     97.76 o 
   5   5  14     3124.98     3188.05     88.78 o 
   6   5  14     1998.87     2050.89     73.82 o 
   7   5  14     4199.73     4237.44    108.73 o 
   8   5  14     2295.12     2315.23     78.80 o 
   9   5  14     2165.27     2194.53     77.81 o 
  10   5  14      181.53      156.61     52.87 o 
  11   5  14      288.36      335.16     56.86 o 
  12   5  14     4162.81     4369.11    108.73 o 
  13   5  14      326.83      372.07     59.85 o 
  14   5  14      902.47      836.91     69.83 o 
  15   5  14     3576.90     3652.89    105.74 o 
  16   5  14      251.97      111.72     62.84 o 
  17   5  14      667.72      649.38     73.82 o 
  18   5  14     2882.33     2824.96    108.73 o 
  19   5  14     1012.59     1030.43     82.79 o 
  20   5  14      283.72      289.28     73.82 o 
  21   5  14     1119.06     1015.47    146.63 o 
   0   6  14     7470.73     6917.76    146.63 o 
   1   6  14     9586.98     9725.76    123.69 o 
   2   6  14     7168.86     7231.97    101.75 o 
   3   6  14     9731.63     9915.28    137.66 o 
   4   6  14     7964.04     8031.98    122.69 o 
   5   6  14     2073.20     1967.10     80.80 o 
   6   6  14     9627.83    10191.59    163.59 o 
   7   6  14    12208.98    12146.72    187.53 o 
   8   6  14     2473.91     2214.48     84.79 o 
   9   6  14     4039.63     4040.93    169.58 o 
  10   6  14     3639.50     3395.54    103.74 o 
  11   6  14     4696.78     4563.62    111.72 o 
  12   6  14     1868.07     1687.79     79.80 o 
  13   6  14     2382.69     2433.93     95.76 o 
  14   6  14     3667.72     3617.98    106.73 o 
  15   6  14     1946.88     1833.43     84.79 o 
  16   6  14     2923.13     2832.94    100.75 o 
  17   6  14     1771.00     1854.38    101.75 o 
  18   6  14     1914.57     1875.33     92.77 o 
  19   6  14     2186.61     2205.50    100.75 o 
  20   6  14      594.81      618.46     79.80 o 
   0   7  14     9214.15     9680.87    194.52 o 
   1   7  14     1044.92     1100.26     51.87 o 
   2   7  14     2395.93     2317.22     62.84 o 
   3   7  14     8089.00     7871.38    123.69 o 
   4   7  14     1263.87     1195.02     57.86 o 
   5   7  14     4161.96     4285.32    113.72 o 
   6   7  14    12318.25    12368.17    189.53 o 
   7   7  14      348.56      410.98     60.85 o 
   8   7  14     2730.89     2760.12     90.77 o 
   9   7  14     4571.32     4356.14    112.72 o 
  10   7  14     1338.34     1281.80     75.81 o 
  11   7  14      447.01      446.89     64.84 o 
  12   7  14     1708.94     1634.92     87.78 o 
  13   7  14     2192.36     2231.44    109.73 o 
  14   7  14      569.78      571.58     71.82 o 
  15   7  14     2431.68     2382.06    100.75 o 
  16   7  14     1327.59     1216.97     85.79 o 
  17   7  14      714.85      594.52     77.81 o 
  18   7  14     1769.99     1533.18     94.76 o 
  19   7  14      587.32      823.95     86.78 o 
  20   7  14      471.24      428.93     84.79 o 
   0   8  14     3905.39     3876.34    115.71 o 
   1   8  14     1348.14     1379.56     55.86 o 
   2   8  14     1708.27     1885.30     58.85 o 
   3   8  14     5617.86     5608.02    110.72 o 
   4   8  14     3923.75     4039.93     91.77 o 
   5   8  14     2285.00     2215.48     83.79 o 
   6   8  14     2569.49     2444.91     98.75 o 
   7   8  14     2849.08     2988.55     94.76 o 
   8   8  14      105.17       17.96     55.86 o 
   9   8  14      853.65      916.71     70.82 o 
  10   8  14     1504.74     1444.40     79.80 o 
  11   8  14      480.17      430.93     64.84 o 
  12   8  14     3407.06     3491.30    107.73 o 
  13   8  14      202.80      281.30     67.83 o 
  14   8  14       47.11       63.84     63.84 o 
  15   8  14     1772.35     1738.67     92.77 o 
  16   8  14     1348.26     1314.72     88.78 o 
  17   8  14      358.96      348.13     76.81 o 
  18   8  14     1958.54     2007.00    103.74 o 
  19   8  14      512.37      365.09     80.80 o 
  20   8  14      375.73      450.88     90.77 o 
   0   9  14     1890.18     1659.86     84.79 o 
   1   9  14     9612.91     9616.03    129.68 o 
   2   9  14     6022.05     6003.04    151.62 o 
   3   9  14     2443.85     2453.88     74.81 o 
   4   9  14     4977.94     5048.42    101.75 o 
   5   9  14     2294.47     2208.49     77.81 o 
   6   9  14     3965.56     3984.07    110.72 o 
   7   9  14     4483.68     4338.19    113.72 o 
   8   9  14      887.73      955.62     71.82 o 
   9   9  14     4359.37     4073.84    114.71 o 
  10   9  14     3964.44     4002.02    123.69 o 
  11   9  14     3675.17     3720.73    111.72 o 
  12   9  14     3566.09     3355.64    108.73 o 
  13   9  14     3656.00     3693.79    134.66 o 
  14   9  14     3029.58     3193.04    110.72 o 
  15   9  14     1734.53     1742.66     92.77 o 
  16   9  14     2671.22     2533.68    106.73 o 
  17   9  14     3061.33     3032.44    127.68 o 
  18   9  14     1691.43     1776.57    101.75 o 
  19   9  14     3361.35     3552.15    157.61 o 
   0  10  14     8466.69     8529.74    170.57 o 
   1  10  14      798.77      765.09     51.87 o 
   2  10  14     1628.33     1683.80     58.85 o 
   3  10  14     6771.71     6882.84    119.70 o 
   4  10  14     1117.57      979.56     57.86 o 
   5  10  14      214.43      171.57     51.87 o 
   6  10  14     3685.53     3651.90    106.73 o 
   7  10  14     1361.89     1314.72     76.81 o 
   8  10  14     1604.94     1541.16    106.73 o 
   9  10  14     3965.74     3678.83    114.71 o 
  10  10  14      878.53      903.75     74.81 o 
  11  10  14     1786.52     1858.37    103.74 o 
  12  10  14     4327.15     4242.42    120.70 o 
  13  10  14      506.71      449.88     72.82 o 
  14  10  14      566.40      604.49     77.81 o 
  15  10  14     3853.71     3829.45    122.69 o 
  16  10  14      832.22      862.85     84.79 o 
  17  10  14      367.29      351.12     77.81 o 
  18  10  14     2513.86     2368.10    111.72 o 
  19  10  14      861.21      869.83     92.77 o 
   0  11  14     6151.16     6278.35    212.47 o 
   1  11  14       27.90        0.00     44.89 o 
   2  11  14     1366.42     1295.77     57.86 o 
   3  11  14     2204.59     2280.32     76.81 o 
   4  11  14       30.88       31.92     45.89 o 
   5  11  14      313.38      326.19     56.86 o 
   6  11  14     4898.91     4939.69    123.69 o 
   7  11  14      388.17      444.89     64.84 o 
   8  11  14      536.80      507.73     68.83 o 
   9  11  14     3733.82     3697.78    111.72 o 
  10  11  14     1762.92     1891.29     99.75 o 
  11  11  14      945.25     1120.21     94.76 o 
  12  11  14     1857.74     1822.46     92.77 o 
  13  11  14     1120.89     1114.22     85.79 o 
  14  11  14      526.68      602.50     78.80 o 
  15  11  14     1412.12     1392.53     92.77 o 
  16  11  14     1369.28     1326.69     93.77 o 
  17  11  14      550.01      455.86     82.79 o 
  18  11  14      910.07      899.76    100.75 o 
   0  12  14     3116.91     3080.32    126.68 o 
   1  12  14     3878.15     3970.10     89.78 o 
   2  12  14     4420.80     4553.65    114.71 o 
   3  12  14     3103.53     2935.68     91.77 o 
   4  12  14     2885.54     2793.04     79.80 o 
   5  12  14     4128.55     4207.51    108.73 o 
   6  12  14     1934.50     1866.35     80.80 o 
   7  12  14     1664.96     1546.15     91.77 o 
   8  12  14     3466.17     3513.24    107.73 o 
   9  12  14     3632.74     3438.43    109.73 o 
  10  12  14     4371.09     4445.92    123.69 o 
  11  12  14     1872.90     1928.19     94.76 o 
  12  12  14      525.57      643.40     74.81 o 
  13  12  14     4660.79     4827.96    134.66 o 
  14  12  14     1482.77     1485.30     94.76 o 
  15  12  14      829.28      948.64     87.78 o 
  16  12  14     2728.41     2739.17    114.71 o 
  17  12  14     1386.11     1443.40     99.75 o 
   0  13  14     4331.77     4295.29    133.67 o 
   1  13  14     2836.84     2958.62     76.81 o 
   2  13  14     3654.52     3897.28     97.76 o 
   3  13  14     4518.44     4336.19    118.70 o 
   4  13  14     1108.12     1244.90     74.81 o 
   5  13  14      376.37      418.96     59.85 o 
   6  13  14     2359.24     2407.00     88.78 o 
   7  13  14     2258.70     2363.11     95.76 o 
   8  13  14      219.84      191.52     63.84 o 
   9  13  14     3648.56     3634.94    114.71 o 
  10  13  14      554.32      429.93     79.80 o 
  11  13  14     1079.51     1146.14    104.74 o 
  12  13  14     4723.56     4814.00    133.67 o 
  13  13  14      222.96       79.80     70.82 o 
  14  13  14      731.46      709.23     83.79 o 
  15  13  14     2252.28     2166.60    137.66 o 
  16  13  14      459.47      376.06     82.79 o 
  17  13  14      971.78      984.55     94.76 o 
   0  14  14     2227.40     2381.06    105.74 o 
   1  14  14     1177.56     1316.72     62.84 o 
   2  14  14     1351.95     1396.52     70.82 o 
   3  14  14     1547.28     1458.36     68.83 o 
   4  14  14      760.79      677.31     61.85 o 
   5  14  14      862.94      838.91     67.83 o 
   6  14  14     3868.52     3909.25    120.70 o 
   7  14  14      558.14      639.41     72.82 o 
   8  14  14       39.55       65.84     62.84 o 
   9  14  14     3088.79     3064.36    108.73 o 
  10  14  14      590.20      712.22     77.81 o 
  11  14  14      499.57      466.84     77.81 o 
  12  14  14     1393.71     1499.26     94.76 o 
  13  14  14      777.39      717.21     93.77 o 
  14  14  14        4.85       31.92     73.82 o 
  15  14  14      293.29      271.32     80.80 o 
  16  14  14      987.56     1012.48     93.77 o 
   0  15  14     5626.72     5718.74    162.59 o 
   1  15  14     2867.21     2844.91     82.79 o 
   2  15  14     2466.91     2603.51     90.77 o 
   3  15  14     3445.22     3305.76     89.78 o 
   4  15  14     3542.20     3572.10     96.76 o 
   5  15  14     3615.91     3767.61    106.73 o 
   6  15  14     1924.99     2027.94     86.78 o 
   7  15  14     2554.44     2344.16     98.75 o 
   8  15  14     1746.64     1789.54     92.77 o 
   9  15  14     1708.73     1592.03     90.77 o 
  10  15  14     3822.20     3654.89    119.70 o 
  11  15  14     1334.79     1316.72     92.77 o 
  12  15  14      796.91      754.12     84.79 o 
  13  15  14     2178.34     2231.44    107.73 o 
  14  15  14      294.70      293.27     95.76 o 
  15  15  14      579.11      541.65     85.79 o 
   0  16  14     4683.60     4389.06    130.67 o 
   1  16  14      705.20      748.14     68.83 o 
   2  16  14     1654.11     1612.98     77.81 o 
   3  16  14     4446.17     4558.64    105.74 o 
   4  16  14      221.22      296.26     59.85 o 
   5  16  14      244.34      288.28     64.84 o 
   6  16  14     2885.03     3089.30    102.74 o 
   7  16  14     1308.97     1257.86     86.78 o 
   8  16  14     1392.46     1427.44     89.78 o 
   9  16  14     2577.57     2495.78    105.74 o 
  10  16  14      826.88      708.23     82.79 o 
  11  16  14     1359.55     1453.38     99.75 o 
  12  16  14     2727.59     2625.46    113.72 o 
  13  16  14      477.90      352.12     81.80 o 
  14  16  14      972.08      966.59     93.77 o 
   0  17  14      830.02      960.61     88.78 o 
   1  17  14     1893.07     1902.26     88.78 o 
   2  17  14     1332.80     1327.69     71.82 o 
   3  17  14     1766.07     1778.57     77.81 o 
   4  17  14      638.42      482.80     68.83 o 
   5  17  14      641.97      612.47     71.82 o 
   6  17  14     1768.87     1806.50     89.78 o 
   7  17  14      693.17      549.63     82.79 o 
   8  17  14      383.03      276.31     89.78 o 
   9  17  14     2937.99     3007.50    114.71 o 
  10  17  14      358.38      399.01     79.80 o 
  11  17  14      522.71      561.60     84.79 o 
  12  17  14     1375.06     1410.48    100.75 o 
  13  17  14     1044.75     1015.47     95.76 o 
   0  18  14     4710.28     4711.26    161.60 o 
   1  18  14     1538.91     1510.24     78.80 o 
   2  18  14     1229.05     1296.77     72.82 o 
   3  18  14      888.06      697.26     85.79 o 
   4  18  14     2936.07     2832.94    121.70 o 
   5  18  14     2860.02     2841.92    102.74 o 
   6  18  14     1861.59     2015.97     92.77 o 
   7  18  14     1767.93     1948.14     99.75 o 
   8  18  14     1916.52     2143.66    112.72 o 
   9  18  14     1746.44     1685.80     99.75 o 
  10  18  14     2518.79     2517.72    113.72 o 
  11  18  14      908.89     1083.30     94.76 o 
   0  19  14     3365.07     3255.88    211.47 o 
   1  19  14      507.23      447.88     62.84 o 
   2  19  14      870.52      946.64     70.82 o 
   3  19  14     2459.99     2532.69     93.77 o 
   4  19  14      171.39      113.72     69.83 o 
   5  19  14      984.10      964.60     80.80 o 
   6  19  14     2200.57     2122.71     97.76 o 
   7  19  14      552.36      618.46     83.79 o 
   8  19  14      508.79      572.57     84.79 o 
   9  19  14     3448.89     3346.66    124.69 o 
  10  19  14      870.33      910.73    111.72 o 
   0  20  14     2577.07     2698.27    135.66 o 
   1  20  14      127.98       71.82     60.85 o 
   2  20  14        5.17        0.00     56.86 o 
   3  20  14     1265.76     1287.79     80.80 o 
   4  20  14      594.14      588.53     72.82 o 
   5  20  14      266.72      249.38     70.82 o 
   6  20  14      622.27      584.54     78.80 o 
   7  20  14      463.98      398.01     82.79 o 
   8  20  14      394.19      246.39     89.78 o 
   0  21  14     1301.36     1167.09    112.72 o 
   1  21  14     1468.65     1475.32     86.78 o 
   2  21  14      424.05      533.67     69.83 o 
   3  21  14     1087.84     1059.36     87.78 o 
   4  21  14     3449.30     3610.00    111.72 o 
   5  21  14     1122.03     1143.15    160.60 o 
   1   1  15      264.09      235.41     32.92 o 
   2   1  15       95.31       51.87     33.92 o 
   3   1  15      779.87      787.04     45.89 o 
   4   1  15      393.82      368.08     41.90 o 
   5   1  15      613.08      576.56     45.89 o 
   6   1  15      166.98      195.51     40.90 o 
   7   1  15      430.46      352.12     44.89 o 
   8   1  15      947.28      896.76     52.87 o 
   9   1  15      862.62      902.75     54.86 o 
  10   1  15      840.42      833.92     55.86 o 
  11   1  15      396.92      325.19     49.88 o 
  12   1  15      173.43      134.66     46.88 o 
  13   1  15      229.15      268.33     50.87 o 
  14   1  15       49.60        0.00     48.88 o 
  15   1  15       28.46       32.92     48.88 o 
  16   1  15      329.70      131.67     68.83 o 
  17   1  15       51.58       69.83     56.86 o 
  18   1  15       10.47        0.00     57.86 o 
  19   1  15      165.98      158.60     58.85 o 
  20   1  15       54.51      105.74     62.84 o 
   1   2  15      103.76       45.89     31.92 o 
   2   2  15     1958.62     1941.16     52.87 o 
   3   2  15      159.79       95.76     35.91 o 
   4   2  15      310.89      224.44     37.91 o 
   5   2  15      683.26      633.42     45.89 o 
   6   2  15      294.75      250.38     42.89 o 
   7   2  15      247.52      153.62     41.90 o 
   8   2  15      349.17      333.17     45.89 o 
   9   2  15      129.17       73.82     42.89 o 
  10   2  15       63.65       44.89     43.89 o 
  11   2  15     1110.18     1070.33     61.85 o 
  12   2  15      295.85      215.46     56.86 o 
  13   2  15        3.14        1.00     43.89 o 
  14   2  15      159.07      166.58     48.88 o 
  15   2  15      146.60       75.81     52.87 o 
  16   2  15        9.75       29.93     55.86 o 
  17   2  15      283.06      330.18     61.85 o 
  18   2  15      560.20      482.80     72.82 o 
  19   2  15      135.49      210.48     66.83 o 
  20   2  15       87.14       91.77     68.83 o 
   1   3  15      785.45      821.95     38.90 o 
   2   3  15      161.68      141.65     31.92 o 
   3   3  15     1141.37     1081.30     46.88 o 
   4   3  15      183.57      211.47     37.91 o 
   5   3  15      100.32        6.98     36.91 o 
   6   3  15      769.86      751.13     49.88 o 
   7   3  15      167.75       97.76     44.89 o 
   8   3  15      309.41      238.41     49.88 o 
   9   3  15      183.43      204.49     45.89 o 
  10   3  15     1935.08     1863.36     68.83 o 
  11   3  15      239.75      324.19     52.87 o 
  12   3  15      711.29      707.24     69.83 o 
  13   3  15       54.18        2.00     49.88 o 
  14   3  15      165.93      163.59     63.84 o 
  15   3  15      107.63       26.93     54.86 o 
  16   3  15      584.54      509.73     63.84 o 
  17   3  15       17.64       52.87     55.86 o 
  18   3  15       38.76        0.00     57.86 o 
  19   3  15      287.04      249.38     63.84 o 
  20   3  15      490.88      629.43     76.81 o 
   1   4  15      381.18      401.00     39.90 o 
   2   4  15      313.44      286.29     36.91 o 
   3   4  15      181.40      214.47     40.90 o 
   4   4  15      188.22      142.64     42.89 o 
   5   4  15       89.23      155.61     47.88 o 
   6   4  15      850.32      784.05     58.85 o 
   7   4  15      139.56       23.94     47.88 o 
   8   4  15      520.74      453.87     56.86 o 
   9   4  15      369.76      386.04     54.86 o 
  10   4  15      423.93      362.10     57.86 o 
  11   4  15     1746.52     1797.52     78.80 o 
  12   4  15      436.35      409.98     59.85 o 
  13   4  15       80.49        1.00     52.87 o 
  14   4  15       34.32       71.82     57.86 o 
  15   4  15       74.19        1.00     58.85 o 
  16   4  15      731.23      702.25     70.82 o 
  17   4  15       93.18        6.98     61.85 o 
  18   4  15      127.76        2.00     65.84 o 
  19   4  15       55.11        0.00     68.83 o 
  20   4  15      429.33      350.13     76.81 o 
   1   5  15      580.83      569.58     43.89 o 
   2   5  15      685.75      621.45     45.89 o 
   3   5  15      110.05      105.74     42.89 o 
   4   5  15       83.51       53.87     44.89 o 
   5   5  15      141.42      212.47     51.87 o 
   6   5  15      158.23      207.48     54.86 o 
   7   5  15      635.85      782.05     64.84 o 
   8   5  15      785.81      778.06     61.85 o 
   9   5  15      201.50      269.33     53.87 o 
  10   5  15      803.15      764.10     63.84 o 
  11   5  15      194.51      115.71     53.87 o 
  12   5  15      194.42      220.45     56.86 o 
  13   5  15       34.22        0.00     62.84 o 
  14   5  15      391.48      227.43     73.82 o 
  15   5  15      459.06      435.91     66.83 o 
  16   5  15       69.45       92.77     61.85 o 
  17   5  15      709.49      719.21     73.82 o 
  18   5  15      450.01      500.75     72.82 o 
  19   5  15      560.04      505.74     75.81 o 
   1   6  15      179.50      154.61     38.90 o 
   2   6  15      283.55      219.45     41.90 o 
   3   6  15      740.05      694.27     50.87 o 
   4   6  15      863.97      850.88     57.86 o 
   5   6  15      162.06      153.62     55.86 o 
   6   6  15      725.44      617.46     61.85 o 
   7   6  15      900.88      843.90     66.83 o 
   8   6  15      383.76      328.18     59.85 o 
   9   6  15       19.97        1.00     54.86 o 
  10   6  15      658.02      690.28     67.83 o 
  11   6  15      903.50      771.08     68.83 o 
  12   6  15      273.95      119.70     61.85 o 
  13   6  15      193.16      108.73     62.84 o 
  14   6  15       53.91        0.00     60.85 o 
  15   6  15       94.84        0.00     64.84 o 
  16   6  15      653.64      693.27     77.81 o 
  17   6  15      133.05       38.90     67.83 o 
  18   6  15      262.12      237.41     73.82 o 
  19   6  15       27.17        0.00     69.83 o 
   1   7  15      431.06      538.66     50.87 o 
   2   7  15      246.52      240.40     42.89 o 
   3   7  15      175.05      148.63     45.89 o 
   4   7  15      137.04       64.84     47.88 o 
   5   7  15      637.70      659.36     62.84 o 
   6   7  15      903.08      854.87     70.82 o 
   7   7  15      800.19      840.90     66.83 o 
   8   7  15       15.26        1.00     52.87 o 
   9   7  15       92.97        2.00     71.82 o 
  10   7  15      413.02      392.02     63.84 o 
  11   7  15      542.04      628.43     68.83 o 
  12   7  15      657.81      694.27     72.82 o 
  13   7  15      344.70      246.39     65.84 o 
  14   7  15      157.41      183.54     66.83 o 
  15   7  15       20.81        0.00     64.84 o 
  16   7  15       31.39        0.00     64.84 o 
  17   7  15      291.05      217.46     73.82 o 
  18   7  15       44.24        0.00     68.83 o 
  19   7  15       12.12       55.86     74.81 o 
   1   8  15      965.08     1083.30     56.86 o 
   2   8  15      357.91      429.93     45.89 o 
   3   8  15      320.33      330.18     49.88 o 
   4   8  15      512.36      532.67     55.86 o 
   5   8  15      819.01      827.94     65.84 o 
   6   8  15      422.21      403.00     60.85 o 
   7   8  15       16.77        1.00     52.87 o 
   8   8  15      383.96      403.99     63.84 o 
   9   8  15      658.95      633.42     65.84 o 
  10   8  15      312.59      384.04     64.84 o 
  11   8  15       80.42       61.85     61.85 o 
  12   8  15       56.57       99.75     67.83 o 
  13   8  15      287.35      260.35     66.83 o 
  14   8  15      687.77      723.20     81.80 o 
  15   8  15       23.28        0.00     64.84 o 
  16   8  15       31.30        0.00     67.83 o 
  17   8  15      150.05       84.79     71.82 o 
  18   8  15       25.27       55.86     72.82 o 
   1   9  15      852.49      840.90     52.87 o 
   2   9  15      130.34       40.90     43.89 o 
   3   9  15      193.96      106.73     48.88 o 
   4   9  15      354.93      291.27     53.87 o 
   5   9  15      205.04      174.56     55.86 o 
   6   9  15       23.87       20.95     52.87 o 
   7   9  15       83.73       51.87     56.86 o 
   8   9  15      639.86      469.83     64.84 o 
   9   9  15      118.04       10.97     57.86 o 
  10   9  15       47.29      118.70     62.84 o 
  11   9  15        5.96       44.89     58.85 o 
  12   9  15      174.49      135.66     64.84 o 
  13   9  15       48.99        0.00     62.84 o 
  14   9  15       51.41      131.67     68.83 o 
  15   9  15      623.00      468.83     78.80 o 
  16   9  15       19.70        1.00     69.83 o 
  17   9  15       35.25       17.96     71.82 o 
  18   9  15      290.45      235.41     77.81 o 
   1  10  15      826.86      760.11     52.87 o 
   2  10  15       60.67        0.00     46.88 o 
   3  10  15     1944.29     1816.47     70.82 o 
   4  10  15      438.50      367.08     56.86 o 
   5  10  15      809.52      846.89     74.81 o 
   6  10  15      637.91      540.65     65.84 o 
   7  10  15      398.67      240.40     60.85 o 
   8  10  15      320.64      287.28     63.84 o 
   9  10  15       48.23       50.87     59.85 o 
  10  10  15        0.36        2.00     60.85 o 
  11  10  15      260.88      135.66     64.84 o 
  12  10  15      933.32     1001.50     78.80 o 
  13  10  15      498.66      430.93     72.82 o 
  14  10  15        6.97        0.00     65.84 o 
  15  10  15      300.41      279.30     74.81 o 
  16  10  15      276.51      217.46     75.81 o 
  17  10  15      182.13      173.57     75.81 o 
   1  11  15      396.28      381.05     46.88 o 
   2  11  15     1102.77     1193.03     66.83 o 
   3  11  15      240.41      242.40     51.87 o 
   4  11  15     1738.69     1773.58     76.81 o 
   5  11  15      198.06      127.68     53.87 o 
   6  11  15      872.33      821.95     71.82 o 
   7  11  15      554.70      581.55     67.83 o 
   8  11  15       79.77        2.00     58.85 o 
   9  11  15       10.05        1.00     59.85 o 
  10  11  15      249.32      306.24     67.83 o 
  11  11  15     1042.89     1019.46     81.80 o 
  12  11  15       35.64       41.90     65.84 o 
  13  11  15       30.49        1.00     64.84 o 
  14  11  15      246.00      233.42     75.81 o 
  15  11  15       16.57       18.95     71.82 o 
  16  11  15       64.41      186.54     77.81 o 
  17  11  15      212.39      190.53     78.80 o 
   1  12  15      170.28      172.57     46.88 o 
   2  12  15      295.99      272.32     53.87 o 
   3  12  15      707.20      631.43     58.85 o 
   4  12  15      439.82      395.02     59.85 o 
   5  12  15      218.13      127.68     55.86 o 
   6  12  15      257.59      261.35     63.84 o 
   7  12  15      626.06      550.63     74.81 o 
   8  12  15       57.92       36.91     60.85 o 
   9  12  15      185.52      100.75     63.84 o 
  10  12  15      919.25     1129.19     81.80 o 
  11  12  15       36.36        6.98     64.84 o 
  12  12  15       49.23        1.00     64.84 o 
  13  12  15      115.61       90.77     78.80 o 
  14  12  15      207.79      312.22     78.80 o 
  15  12  15       40.21        1.00     71.82 o 
  16  12  15       57.33        0.00     76.81 o 
   1  13  15      232.41      230.43     50.87 o 
   2  13  15        3.75        1.00     48.88 o 
   3  13  15       57.78       37.91     52.87 o 
   4  13  15       66.74        1.00     60.85 o 
   5  13  15       34.17        0.00     65.84 o 
   6  13  15      191.60      183.54     63.84 o 
   7  13  15      314.57      191.52     63.84 o 
   8  13  15      289.31      200.50     66.83 o 
   9  13  15       54.12      120.70     65.84 o 
  10  13  15      490.09      482.80     74.81 o 
  11  13  15       37.15       66.83     68.83 o 
  12  13  15      114.16       62.84     69.83 o 
  13  13  15      166.59        1.00     80.80 o 
  14  13  15      182.95      118.70     73.82 o 
  15  13  15      100.78      215.46     78.80 o 
   1  14  15       57.02       11.97     48.88 o 
   2  14  15      150.24       60.85     51.87 o 
   3  14  15      166.39      122.69     53.87 o 
   4  14  15       39.06       27.93     53.87 o 
   5  14  15      377.63      421.95     64.84 o 
   6  14  15       51.58       37.91     59.85 o 
   7  14  15      161.06      114.71     65.84 o 
   8  14  15      685.43      608.48     74.81 o 
   9  14  15       51.11        1.00     63.84 o 
  10  14  15        7.19        0.00     64.84 o 
  11  14  15      259.90      304.24     72.82 o 
  12  14  15      198.39      114.71     74.81 o 
  13  14  15      176.85        0.00     85.79 o 
  14  14  15       87.15        9.98     76.81 o 
   1  15  15       32.28        0.00     50.87 o 
   2  15  15      148.27       46.88     52.87 o 
   3  15  15      107.50      137.66     53.87 o 
   4  15  15       73.39        1.00     54.86 o 
   5  15  15      433.51      399.01     63.84 o 
   6  15  15       91.93      210.48     67.83 o 
   7  15  15       22.32        0.00     62.84 o 
   8  15  15       24.09        0.00     62.84 o 
   9  15  15      624.01      335.16     73.82 o 
  10  15  15      321.50      239.40     73.82 o 
  11  15  15       19.29        0.00     69.83 o 
  12  15  15       45.95        1.00     73.82 o 
  13  15  15      108.61        0.00     75.81 o 
   1  16  15      352.46      352.12     59.85 o 
   2  16  15       12.31        1.00     53.87 o 
   3  16  15      565.41      656.36     64.84 o 
   4  16  15      700.42      730.18     70.82 o 
   5  16  15       74.46        3.99     59.85 o 
   6  16  15      641.10      721.20     77.81 o 
   7  16  15       31.88       26.93     65.84 o 
   8  16  15       33.42        0.00     68.83 o 
   9  16  15       20.37       68.83     70.82 o 
  10  16  15      263.73      185.54     73.82 o 
  11  16  15       69.56        1.00     72.82 o 
  12  16  15       57.17        0.00     74.81 o 
   1  17  15       59.57      128.68     59.85 o 
   2  17  15      289.72      242.40     56.86 o 
   3  17  15       21.79        2.00     55.86 o 
   4  17  15       84.58        6.98     60.85 o 
   5  17  15      706.11      590.53     71.82 o 
   6  17  15      137.77       82.79     68.83 o 
   7  17  15      278.31      254.37     82.79 o 
   8  17  15      157.78      229.43     74.81 o 
   9  17  15       38.53       73.82     73.82 o 
  10  17  15      177.90       86.78     75.81 o 
  11  17  15      222.65      291.27     78.80 o 
   1  18  15       16.13       16.96     55.86 o 
   2  18  15      582.56      452.87     64.84 o 
   3  18  15       38.26        0.00     57.86 o 
   4  18  15      131.06        2.00     61.85 o 
   5  18  15      425.36      658.36     75.81 o 
   6  18  15      262.78      307.23     75.81 o 
   7  18  15       46.87        0.00     68.83 o 
   8  18  15       25.74        0.00     75.81 o 
   9  18  15      288.30      232.42     79.80 o 
   1  19  15      170.66      114.71     61.85 o 
   2  19  15      134.30      172.57     62.84 o 
   3  19  15      276.91      197.51     75.81 o 
   4  19  15       59.87        0.00     66.83 o 
   5  19  15      542.05      514.72     80.80 o 
   6  19  15       32.53        0.00     72.82 o 
   7  19  15       12.96        0.00     72.82 o 
   1  20  15       58.95      152.62     65.84 o 
   2  20  15       75.00       90.77     62.84 o 
   3  20  15      512.13      492.77     71.82 o 
   4  20  15      407.26      511.72     76.81 o 
   0   0  16     1005.57      726.19     94.76 o 
   1   0  16     3682.30     3764.62    100.75 o 
   2   0  16     6336.57     6638.45    223.44 o 
   3   0  16      329.68      223.44     67.83 o 
   4   0  16     5973.71     6397.05    139.65 o 
   5   0  16     9347.25     9429.49    177.56 o 
   6   0  16      735.59      604.49     68.83 o 
   7   0  16    18102.00    18984.68    326.19 o 
   8   0  16     5524.81     5551.16    164.59 o 
   9   0  16      209.53      206.49     63.84 o 
  10   0  16     6705.67     6741.20    155.61 o 
  11   0  16     3030.83     3111.24    120.70 o 
  12   0  16       25.84      136.66     71.82 o 
  13   0  16     4305.76     4503.77    147.63 o 
  14   0  16     1986.92     1976.07    110.72 o 
  15   0  16        9.37        0.00     81.80 o 
  16   0  16     3369.99     3261.87    200.50 o 
  17   0  16     1070.72     1143.15    104.74 o 
  18   0  16      331.12      223.44     83.79 o 
  19   0  16     4439.74     4667.37    258.36 o 
   0   1  16     3619.24     3837.43    110.72 o 
   1   1  16       64.97       22.94     33.92 o 
   2   1  16      837.49      820.95     48.88 o 
   3   1  16     4864.63     5019.49    122.69 o 
   4   1  16      193.23      133.67     41.90 o 
   5   1  16      430.59      352.12     45.89 o 
   6   1  16     9295.08     9739.72    198.51 o 
   7   1  16      109.15      109.73     44.89 o 
   8   1  16     1568.84     1518.22     63.84 o 
   9   1  16     6062.79     6361.14    132.67 o 
  10   1  16      160.85      229.43     47.88 o 
  11   1  16      395.50      368.08     51.87 o 
  12   1  16     3671.67     3879.33     96.76 o 
  13   1  16      110.22      211.47     52.87 o 
  14   1  16      546.87      576.56     57.86 o 
  15   1  16     2219.95     2163.61     85.79 o 
  16   1  16      357.19      351.12     61.85 o 
  17   1  16      394.39      355.11     65.84 o 
  18   1  16     2248.43     2426.95    104.74 o 
  19   1  16       21.09       10.97     65.84 o 
   0   2  16     6391.73     6238.45    159.60 o 
   1   2  16      867.61      807.99     39.90 o 
   2   2  16      580.99      577.56     41.90 o 
   3   2  16     4479.53     4484.82     99.75 o 
   4   2  16      344.55      313.22     46.88 o 
   5   2  16       78.16       68.83     44.89 o 
   6   2  16     9448.94     9724.76    141.65 o 
   7   2  16      275.39      215.46     50.87 o 
   8   2  16      424.18      472.82     58.85 o 
   9   2  16     6119.40     6357.15    131.67 o 
  10   2  16      620.60      748.14     62.84 o 
  11   2  16      110.75      185.54     49.88 o 
  12   2  16     3271.66     3469.35    103.74 o 
  13   2  16      615.46      733.17     58.85 o 
  14   2  16      259.89      318.21     56.86 o 
  15   2  16     3074.21     3030.45    107.73 o 
  16   2  16      171.44      194.52     58.85 o 
  17   2  16      209.13      186.54     64.84 o 
  18   2  16     1168.26     1163.10     94.76 o 
  19   2  16      152.21        2.00     65.84 o 
   0   3  16      340.66      234.42     75.81 o 
   1   3  16     4762.81     4850.91     83.79 o 
   2   3  16     4593.36     4767.12     90.77 o 
   3   3  16      778.18      614.47     52.87 o 
   4   3  16     5749.50     5773.61    107.73 o 
   5   3  16     7584.58     7596.06    123.69 o 
   6   3  16      648.49      577.56     53.87 o 
   7   3  16    10297.10    10271.40    150.62 o 
   8   3  16     6794.65     6963.64    122.69 o 
   9   3  16      108.97        0.00     50.87 o 
  10   3  16     5642.06     5847.42    121.70 o 
  11   3  16     2869.32     2882.81     91.77 o 
  12   3  16      146.81      157.61     72.82 o 
  13   3  16     5002.28     5201.04    119.70 o 
  14   3  16     2977.34     2936.68     96.76 o
[truncated: 50,502 more chars]
